# Supplementary material for: Diffuse large B-cell lymphoma with continuously elevated immunoglobulin M following treatment: a case report with pathologic, immunophenotypic, and molecular analyses
Source: Front Genet. 2023 Nov 6;14:1228372. doi: 10.3389/fgene.2023.1228372 (PMC10657880; doi:10.3389/fgene.2023.1228372)
Supplement: Supplementary file 2 [file Presentation1.zip]

Archive with 10 entries (9 files):
- Data Sheet 1/
- __MACOSX/._Data Sheet 1
- Data Sheet 1/Bone marrow( following treatment).xls
- __MACOSX/Data Sheet 1/._Bone marrow( following treatment).xls
- Data Sheet 1/Bone marrow(initial diagnosis).xls
- __MACOSX/Data Sheet 1/._Bone marrow(initial diagnosis).xls
- Data Sheet 1/Bone marrow (completion of treatment).xls
- __MACOSX/Data Sheet 1/._Bone marrow (completion of treatment).xls
- Data Sheet 1/Lymph node  (initial diagnosis).xls
- __MACOSX/Data Sheet 1/._Lymph node  (initial diagnosis).xls
