# Supplementary material for: Diffuse large B-cell lymphoma with continuously elevated immunoglobulin M following treatment: a case report with pathologic, immunophenotypic, and molecular analyses
Source: Front Genet. 2023 Nov 6;14:1228372. doi: 10.3389/fgene.2023.1228372 (PMC10657880; doi:10.3389/fgene.2023.1228372)
Supplement: Supplementary file 2 [file Presentation1.zip › Data Sheet 1/Bone marrow( following treatment).xls]

Read_No	Sequences	Seq_Len	Count	V_Gene	J_Gene	VJ_Gene	stop_codon	V-J_frame	Productive	Univector	relation_abunance
220805015122080501513A0328A10F79_29135	GAAGGGCCGATTGACCATCTCCAGAGACAACCCCAAGAACTCACTGTATCTGCAAATGAACAACCTGAGAGCCGAGGACACGGCTGTGTATTACTGTGCGAGAATAAGTAAGGGCGTCTGGGGCCAAGGGACCACGGTCACCGTCTCCTCAGGTGA	156	70304	IGHV3-11*06,IGHV3-21*01,IGHV3-21*02	IGHJ6*02	IGHV3-21*00_IGHJ6*02	No	In-frame	Yes	No-hit	0.339408
220805015122080501513A0328A10F79_50085	GAAGGGCCGATTGACCATCTCCAGAGACAACGCCAAGAACACACTGTATCTGGAGATGAACAGTCTCAGAGCCGAGGATACGGCTGTGTATTATTGTGGAAGGAGTGGCAGCGACTACTACAACCTTGACTACTGGGGACAGGGAACCCTGGTCACCGTCTCCTCAGGTGA	171	18906	IGHV3-74*01,IGHV3-74*02,IGHV3-74*03	IGHJ4*02	IGHV3-74*00_IGHJ4*02	No	In-frame	Yes	No-hit	0.0912729
220805015122080501513A0328A10F79_34439	GAAGGGCCGATTGACCATCTCCAGAGACAACGCCAAGAACTCACTGTATCTGCAAATGAACAGCCTGAGAGCCGAGGACACGGCTGTTTATTACTGTGCGAGAGAGGCAGTACAGCTATGGCTCACTACCTGGGGTTACTACTTTGACTACTGGGGCCAGGGAACCCTGGTCACCGTCTCCTCAGGTGA	189	16962	IGHV3-48*03,IGHV3-69-1*02	IGHJ4*02	IGHV3-69-1*02_IGHJ4*02	No	In-frame	Yes	No-hit	0.0818878
220805015122080501513A0328A10F79_42722	GAAGGGCCGATTGACCATCTCCAGAGACAACGCCAAGAACTCACTGTATCTGCAAATGAACAGCCTGAGAGCCGAGGACACGGCTGTGTATTACTGTGCGAGATGTCTGGGAACTGGAACGACCTTTGATGCTTTTGATATCTGGGGCCAAGGGACAATGGTCACCGTCTCCTCAGGTGA	180	14011	IGHV3-11*06,IGHV3-21*01,IGHV3-21*02	IGHJ3*02	IGHV3-21*00_IGHJ3*02	No	In-frame	Yes	No-hit	0.0676412
220805015122080501513A0328A10F79_47106	GAAGGGCCGGTTCACCATCTCCAGAGACAATACCAAGAACACCCTGTCTCTTCAAATGAGCAGACTGAGAGTCGACGACACGGCCGTTTATTACTGTACGAGAACATATGGTAATAATTGGTTCGACTTGTGGGGCCAGGGAGTCCTGGTCACCGTCTCCTCAGGTGA	168	13353	IGHV3-53*01,IGHV3-53*02	IGHJ5*01,IGHJ5*02	IGHV3-53*00_IGHJ5*00	No	In-frame	Yes	No-hit	0.0644646
220805015122080501513A0328A10F79_2453	AAGTTCCAGGGCAGAGTCACGATTACCGCGGACGAATCCACGAGCACAGCCTACATGGAGCTGAGCAGCCTGAGATCTGAGGACACGGCCGTGTATTACTGTGCGAGACGCGCCGCCGAGAGCGGAATTACGTGGATACAGCTATGGATGGGGGGAACCCTTGACTACTGGGGCCAGGGAACCCTGGTCACCGTCTCCTCAGGTGA	206	12448	IGHV1-69*01,IGHV1-69*11,IGHV1-69*12	IGHJ4*02	IGHV1-69*00_IGHJ4*02	No	In-frame	Yes	No-hit	0.0600955
220805015122080501513A0328A10F79_21406	GAAGGGCCGATTGACCATCTCCCGAGACAACGCCAAGAAGTCACTGTATCCGCAAATAGGGAGTCCGAGAGCCGAGGACACGGCCTTTTATGATTGTGCGACAAAGGTTTTGGCAGCAGTTGCTATCGGAGGGTCGAGAGTACTACTCCGACGACGGGATGGACGTCTGGGGCCAAGGGACCACGGTCACCGTCTCCTCAGGTGA	205	5720	IGHV3-20*01,IGHV3-20*02,IGHV3-20*03	IGHJ6*02	IGHV3-20*00_IGHJ6*02	No	Out-of-frame	No	No-hit	0.0276146
220805015122080501513A0328A10F79_9344	GAAGGGCCGATTGACCATCTCCAGAGACAACGCCAAGAACACACTGTATCTGGAGATGAACAGTCTCAGAGTCGAGGATACGGCTGTATATTATTGTGGAAGGAGTGGCAGCGACTACTACAACCTTGACTACTGGGGACAGGGGACCCTGGTCACTGTCTCCTCAGGTGA	171	5492	IGHV3-74*01,IGHV3-74*02,IGHV3-74*03	IGHJ4*02,IGHJ4*03	IGHV3-74*00_IGHJ4*00	No	In-frame	Yes	No-hit	0.0265139
220805015122080501513A0328A10F79_43171	CCGTCCCTCAAGAGTCGAGTCACGATCTCCGTCGACACATCGAACAACCAATTCTCCCTGAGGCTGAACTCTGTGACCGCCGCAGACACGGCTGTGTATTACTGTGCGAGACATTGGTGGTCCGGGGGACTGACCTACTTTGACTTCTGGGGCCAGGGAACCCGGGTCACCGTCTCCTCAGGTGA	185	4006	IGHV4-39*01	IGHJ4*02	IGHV4-39*01_IGHJ4*02	No	In-frame	Yes	No-hit	0.0193399
220805015122080501513A0328A10F79_1188	GTCCATCAGCACAGCCTACATGGAGCTGAGCAGCCTGAGATCTGAGGACACGGCCGTGTATTACTGTGCGAGACGCGCCGCCGAGAGCGGAATTACGTGGATACAGCTATGGATGGGGGGAACCCTTGACTACTGGGGCCAGGGAACCCTGGTCACTGTCTCCTCAGGTGA	171	3537	IGHV1-8*01,IGHV1-8*02,IGHV1-8*03	IGHJ4*02	IGHV1-8*00_IGHJ4*02	No	In-frame	Yes	No-hit	0.0170757
220805015122080501513A0328A10F79_59	CCGTCCCTCAAGAGTCGAGTCACCATGTCAGTAGACACGTCCAAGAACCAGTTCTACCTGAAGCTGAGCTCTGTGACCGCCGCGGACACGGCCGTGTATTACTGTGCGAGGGACGTATTACGATTTTTGGAGTGGTTATTGCCCCTTTAAGGCCTTTGACTACTGGGGCCAGGGAACCCTGGTCACCGTCTCCTCAGGTGA	201	2804	IGHV4-4*06,IGHV4-55*08	IGHJ4*02	IGHV4-55*08_IGHJ4*02	Yes	Out-of-frame	No	No-hit	0.0135369
220805015122080501513A0328A10F79_32341	CCGTCCCTCAAGAGTCGAGTCACCATTTCCGTTGACAAGTCCAGGAACCAGGTCTCCCTGACGTTGAGGTCTGTGACCGCCGCAGACACGGCTCTCTACTTCTGTGCGAGACGCGGTGTACAATCATCGACTTTCTTCTTTGACCTGTGGGGCCCGGGAATCCTGGTCACCGTCTCCTCAGGTGA	185	2761	IGHV4-39*01	IGHJ4*02	IGHV4-39*01_IGHJ4*02	No	In-frame	Yes	No-hit	0.0133293
220805015122080501513A0328A10F79_2603	CAAGTCCATCAGCACTGCCTACCTGCAGTGGAGCAGCCTGAAGGCCTCGGACACCGCCATGTATTACTGTGCGAGAGGGAGAGAGGTGATGGTGACTGCTTACGACTACTGGGGCCAGGGAGTCCTGGTCACCGTCTCCTCAGGTGA	147	2125	IGHV5-10-1*01,IGHV5-10-1*03,IGHV5-10-1*04	IGHJ4*02	IGHV5-10-1*00_IGHJ4*02	No	In-frame	Yes	No-hit	0.0102589
220805015122080501513A0328A10F79_4668	CCGTCCCTCAAGAGTCGAGTCATCTTGTCAGTCGACACGTCCAAGAACCAGTTCTCCCTGAGGCTGAACTCTGTGACCGCCGCGGACACGGCTGTCTATTACTGTGCGAGGGGCCAGACGACCGATCTTCCATCTGGATATTTCCTCCACTGGGGCCAGGGCACCCTGGTCACTGTCTCCTCAGGTGA	188	1967	IGHV4-34*01,IGHV4-34*02	IGHJ1*01	IGHV4-34*00_IGHJ1*01	No	In-frame	Yes	No-hit	0.00949613
220805015122080501513A0328A10F79_23121	GAAGGGCCGGTTCACCATCTCCAGAGACAACGCCAAGAACACACTGTATCTGCACATGAACAGTCTCAGAGCCGAGGATACGGCTGTTTATTATTGTGGAAGGAGTGGCAGCGACTACTACAACTTTGACAACTGGGGCCAGGGAACCCTGGTCACCGTCTCCTCAGGTGA	171	1584	IGHV3-74*01,IGHV3-74*02,IGHV3-74*03	IGHJ4*02	IGHV3-74*00_IGHJ4*02	No	In-frame	Yes	No-hit	0.00764711
220805015122080501513A0328A10F79_49294	GAAGGGCCGGTTCACCATCTCCAGAGACAACGCCAAGAACTCCCTGTATCTGCAAATGAACAGCCTGAGAGCCGAGGACACGGCTGTCTATTATTGTGCGAGAGCACCCAATGATTTTTGGGGTGCTTCTGATATCTGGGGCCAGGGGACAATGGTCACCGTCTCCTCAGGTGA	174	1398	IGHV3-11*06,IGHV3-21*01,IGHV3-21*02	IGHJ3*02	IGHV3-21*00_IGHJ3*02	No	In-frame	Yes	No-hit	0.00674916
220805015122080501513A0328A10F79_52624	GAAGGGCCGATTGACCATCTCCAGAGACAACGCCAAGAACACAGTGTATCTGCACATGAACAGTCTCAGAGTCGAGGATACGGCTGTATATTATTGTGGAAGGAGTGGCAGCGACTACTACGACTTTGACAACTGGGGCCAGGGAACCCTGGTCACCGTCTCCTCAGGTGA	171	1345	IGHV3-74*01,IGHV3-74*02,IGHV3-74*03	IGHJ4*02	IGHV3-74*00_IGHJ4*02	No	In-frame	Yes	No-hit	0.00649329
220805015122080501513A0328A10F79_57133	AGGCAGATTCACCATCTCAAGAGACAATACCAAGAACACCCTGTCTCTTCAAATGAGCAGACTGAGAGTCGACGACACGGCCGTTTATTACTGTACGAGAACATATGGTAATAATTGGTTCGACTTGTGGGGCCAGGGAGTCCTGGTCACCGTCTCCTCAGGTGA	165	1341	IGHV3-53*01,IGHV3-53*02,IGHV3-66*01	IGHJ5*01,IGHJ5*02	IGHV3-53*00_IGHJ5*00	No	In-frame	Yes	No-hit	0.00647398
220805015122080501513A0328A10F79_40737	GAAGGGCCGGTTCACCATCTCCAGAGACAACGCCAAGAACTCACTGTATCTGGAAATGAATAGCCTGAGAGCCGAGGACACGGCCGTATATTACTGTGCGAGAGGAGGATTTTGGGGCCAGGGAACCCTGGTCACCGTCTCCTCAGGTGA	150	1289	IGHV3-11*05,IGHV3-21*04,IGHV3-7*03	IGHJ4*02,IGHJ5*02	IGHV3-7*03_IGHJ5*02	No	In-frame	Yes	No-hit	0.00622293
220805015122080501513A0328A10F79_3835	GAAGGGCCGATTGACCATCTCCAGAGACAATTCCAAGAACACGCTGTATCTGCAAATGAACAGCCTGAGAGCTGAGGACACGGCTGTGTATTACTGTGCGTCCCGTATAGCAGTGGCTGGTACGGCCGATATTGACTACTGGGGCCAGGGAACCCTGGTCACCGTCTCCTCAGGTGA	177	1219	IGHV3-30*01,IGHV3-30*02,IGHV3-30*03	IGHJ4*02	IGHV3-30*00_IGHJ4*02	No	In-frame	Yes	No-hit	0.00588499
220805015122080501513A0328A10F79_1354	TGAAGGGCGATTCACCATCTCCAGAGACAACCCCAAGAACTCACTGTATCTGCAAATGAACAACCTGAGAGCCGAGGACACGGCTGTGTATTACTGTGCGAGAATAAGTAAGGGCGTCTGGGGCCAAGGGACCACGGTCACTGTCTCCTCAGGTGA	156	1178	IGHV3-11*06,IGHV3-21*01,IGHV3-21*02	IGHJ6*02	IGHV3-21*00_IGHJ6*02	Yes	In-frame	No	No-hit	0.00568706
220805015122080501513A0328A10F79_47871	CAGTTCTCCCTGCAGCTGAACTCTGTGACTCCCGAGGACACGGCTGTGTATTATTGTGCAAGAGATAGGGTATAGCAGCAGCTGGACCTAGGTCGGAACACTACTGGGGCCAGGGAACCCTGGTCACTGTCTCCTCAGGTGA	142	994	IGHV6-1*01,IGHV6-1*02,IGHV6-1*03	IGHJ4*02	IGHV6-1*00_IGHJ4*02	Yes	Out-of-frame	No	No-hit	0.00479876
220805015122080501513A0328A10F79_35784	GAAGGGCCGATTGACCATCTCCACGCAGAGCATCACCAACACAGACTCAGAAGACAGTGGAGAGAGGTATCTTTTCCCGGTGAGTCCTTGGGGGTCACCGTCTCCTCAGGTGA	113	960	IGHV3-11*01,IGHV3-11*04,IGHV3|OR16-17*01	IGHJ4*01,IGHJ4*02,IGHJ4*03	IGHV3-11*00_IGHJ4*00	No	Out-of-frame	No	No-hit	0.00463461
220805015122080501513A0328A10F79_37115	GAAGGGCCGATTGACCATCTCCAGAGACAACGCCAAGAACTCACTGTATCTGCAAATGAACAGCCTGAGAGCCGAGGACACGGCCGTGTCCCTGAGGTTGACTACTGGGGCCAGGGAACCCTGGTCACCGTCTCCTCAGGTGA	143	899	IGHV3-11*03,IGHV3-11*05,IGHV3-21*04	IGHJ4*02	IGHV3-11*00_IGHJ4*02	No	Out-of-frame	No	No-hit	0.00434012
220805015122080501513A0328A10F79_2898	CCGTCCCTCAAGAGTCGAGTCACCATATCCGTAGACACGTCCAAGAACCAGTTCTCCCTGAAGCTGAGCTCTGTGACCGCCGCAGACACGGCTGTGTATTACTGTGCGAGCGACGTCCATAGCATATTGTGGTGGTGACTGCTATCCCGACAGTCTGACTACTACTACGGTATGGACGTCTGGGGCCAAGGGACCACGGTCACCGTCTCCTCAGGTGA	218	846	IGHV4-39*01	IGHJ6*02	IGHV4-39*01_IGHJ6*02	Yes	In-frame	No	No-hit	0.00408425
220805015122080501513A0328A10F79_42030	GAAGGGCCGGTTCACCATCTCCAGAGACAACGCATCCGCAAATGAACAGTCTAAGAGCCGAAGACACGGCTGTGTCTTACTGTGCAAGAGGTCCCAGACCCCCACACGGCACCTCTTGGTCAGATATTACAATGGCGACCTGGCCCCCCCTGGGGCAGCTGCTTCGACCCCTGGGGCCAGGGAACCCTGGTCACTGTCTCCTCAGGTGA	209	820	IGHV3-74*01,IGHV3-74*03	IGHJ5*02	IGHV3-74*00_IGHJ5*02	No	Out-of-frame	No	No-hit	0.00395873
220805015122080501513A0328A10F79_11158	AAGTTCCAGGGCAGAGTCACCATGTCCAGGGACACGTCCACAAACACAGTCTACATGGAGCTAAGCAGCCTGACATCTGAGGACACGGCCGTCTATTACTGTGCGAGAGAAGATTACAGCAGCTCGTATGACTACTGGGGCCAGGGAACCCTGGTCACCGTCTCCTCAGGTGA	173	796	IGHV1-46*01,IGHV1-46*02	IGHJ4*02	IGHV1-46*00_IGHJ4*02	No	In-frame	Yes	No-hit	0.00384287
220805015122080501513A0328A10F79_43778	CCGTCCCTCAAGAGTCGAGTCACCATATCCGTAGACACGTCCAAGAACCAGTTCTCCCTGAAGCTGAGCTCTGTGACCGCCGCAGACACGGCTGTGTATTACTGTGCGAGACAGCTCGGGTATAGCAGCAGCTGGTACAGGCTGGACTGGTTCGACCCCTGGGGCCAGGGAACCCTGGTCACCGTCTCCTCAGGTGA	197	792	IGHV4-39*01	IGHJ5*02	IGHV4-39*01_IGHJ5*02	No	In-frame	Yes	No-hit	0.00382356
220805015122080501513A0328A10F79_5300	GAAGGGCCGGTTCACCATCTCCAGAGACAACGCCAAGAACTCAGTGTGTCTGCAAATGAACGGCCTGAGAGCCGAGGACACGGCCGTCTATTACTGTGCGAGAGGGGGAATTGGTGACTACTGGGGCCAGGGAACCCTGGTCACTGTCTCCTCAGGTGA	159	699	IGHV3-11*05,IGHV3-21*04,IGHV3-7*03	IGHJ4*02	IGHV3-7*03_IGHJ4*02	No	In-frame	Yes	No-hit	0.00337458
220805015122080501513A0328A10F79_44648	GAAGGGCCGATTGACCATCTCCAGAGACAATTCCAAGAACACGCTGTATCTGCAAATGAACAGCCTGAGAGCCGAGGACACGGCCGTATATTACTGTACGAAAGACAAGGACGGTGACTACGTGCGGTCTATATTTGACTACTGGGGCCAGGGAACCCTGGTCACCGTCTCCTCAGGTGA	180	623	IGHV3-23*01,IGHV3-23*04,IGHV3-23D*01	IGHJ4*02	IGHV3-23*00_IGHJ4*02	No	In-frame	Yes	No-hit	0.00300767
220805015122080501513A0328A10F79_27265	GAAGGGCCGGTTCACCATCTCCAGAGACAACGCCAAGAACTCACTGTATCTGCAAATGAACAGCCTGAGAGCCGAGGACACGGCTGTGTATTACTGTGCGAGAGAGGACTACGGTGACTACGTCTCAGTGTATTACTACTACTACATGGACGTCTGGGGCAAAGGGACCACGGTCACCGTCTCCTCAGGTGA	192	613	IGHV3-11*06,IGHV3-21*01,IGHV3-21*02	IGHJ6*03	IGHV3-21*00_IGHJ6*03	No	In-frame	Yes	No-hit	0.00295939
220805015122080501513A0328A10F79_38264	GTCCATCAGCACAGCCTACATGGAGCTGAGCAGGCTGAGATCTGACGACACGGTCGTGTATTACTGTGCGAGAGGGATCAGTCCGATTTTTGGAGTGGTTATTATAGCCGGGTTTGACTACTGGGGCCAGGGAACCCTGGTCACTGTCTCCTCAGGTGA	159	599	IGHV1-2*01,IGHV1-2*05	IGHJ4*02	IGHV1-2*00_IGHJ4*02	No	In-frame	Yes	No-hit	0.00289181
220805015122080501513A0328A10F79_43025	CTCCGTGAAGGGCAGATTCACGATTACCGCGGACGAATCCACGAGCACAGCCTACATGGAGCTGAGCAGCCTGAGATCTGAGGACACGGCCGTGTATTACTGTGCGAGACGCGCCGCCGAGAGCGGAATTACGTGGATACAGCTATGGATGGGGGGAACCCTTGACTACTGGGGCCAGGGAACCCTGGTCACCGTCTCCTCAGGTGA	207	598	IGHV1-69*01,IGHV1-69*11,IGHV1-69*12	IGHJ4*02	IGHV1-69*00_IGHJ4*02	No	In-frame	Yes	No-hit	0.00288698
220805015122080501513A0328A10F79_51881	GAAGGGCCGATTGACCATCTCCAGAGACAATTCCAGGAACACGCTGTATGTGCAAATGAACATCCTGAGAGCCGAGGACACGGCCGTATATTACTGTGCGAAAGGCCTGTGGGAATTACTAACTGCTTTTGATATTTGGGGCCAAGGGACAATGGTCACCGTCTCCTCAGGTGA	174	560	IGHV3-23*01,IGHV3-23*04,IGHV3-23D*01	IGHJ3*02	IGHV3-23*00_IGHJ3*02	No	In-frame	Yes	No-hit	0.00270352
220805015122080501513A0328A10F79_57970	CAAGTCCATCAGCACTGCCTACCTGCAGTGGAGCAGCCTGAAGGCCTCGGACACCGCCATGTATTACTGTGCGAGACTGGGGAGGAGAACGCGGGGCTATTTGACTACTGGGGCCAGGGAACCCTGGTCACCGTCTCCTCAGGTGA	146	548	IGHV5-10-1*01,IGHV5-10-1*03,IGHV5-10-1*04	IGHJ4*02	IGHV5-10-1*00_IGHJ4*02	No	Out-of-frame	No	No-hit	0.00264559
220805015122080501513A0328A10F79_5249	GAAGGGCCGGTTCACCATCTCCAGAGACAATTCCGAGAACACGCTGTATCTGCAAATTAACAGCCTGACAGCTGAGGACACGGCTGTCTATTACTGTGCGAGAGTTCGCTGCCCCCTCCATGCGCTGCAAGATGTACCAGCACCTGCTTGTCGCTGGTTCGACCCCTGGGGCCAGGGAACCCTGGTCACCGTCTCCTCAGGTGA	204	496	IGHV3-30*01,IGHV3-30*03,IGHV3-30*04	IGHJ5*02	IGHV3-30*00_IGHJ5*02	No	In-frame	Yes	No-hit	0.00239455
220805015122080501513A0328A10F79_9699	GACATGTCCACAAGCACAGCCTACATGGAGCTGAGCAGCCTGAGATCTGAGGACACGGCCGTGTATTACTGTGCGAGACGCGCCGCCGAGAGCGGAATTACGTGGATACAGCTATGGATGGGGGGAACCCTTGACTACTGGGGCCAGGGAACCCTGGTCACCGTCTCCTCAGGTA	175	492	IGHV1-58*01,IGHV1-58*02,IGHV1-58*03	IGHJ4*02	IGHV1-58*00_IGHJ4*02	No	In-frame	Yes	No-hit	0.00237524
220805015122080501513A0328A10F79_57357	CAGTTCTCCCTGCAGCTGAACTCTGTGACTCCCGAGGACACGGCTGTGTATTACTGTGCAAGAGGGACAAATATTGTAGTAGTACCAGCTGCAGCCCAACTGGTTCGACCCCTGGGGCCAGGGAACCCTGGTCACCGTCTCCTCAGGTGA	150	477	IGHV6-1*01,IGHV6-1*02,IGHV6-1*03	IGHJ5*02	IGHV6-1*00_IGHJ5*02	No	Out-of-frame	No	No-hit	0.00230282
220805015122080501513A0328A10F79_30322	GAAGGGCCGGTTCACCATCTCAAGAGACAATTCCAAGAACACGCTGTATGTGCAAATGAACATCCTGAGAGCCGAGGACACGGCCGTATATTACTGTGCGAAAGGCCTGTGGGAATTACTAACTGCTTTTGATATTTGGGGCCAAGGGACAATGGTCACTGTCTCCTCAGGTGA	174	476	IGHV3-23*02	IGHJ3*02	IGHV3-23*02_IGHJ3*02	No	In-frame	Yes	No-hit	0.002298
220805015122080501513A0328A10F79_8002	GAAGGGCCGATTGACCATCTCCAGAGACAATTCCAAGAACACGCTGTATCTGCAAATGAACAGCCTGAGAGCTGAGGACACGGCTGTGTATTACTGTGCGAGAGATCGGGGATACAGCTATGGTTACGTCCCCGACGTAGGCTACTACTACTACGGTATGGACGTCTGGGGCCAAGGGACCACGGTCACTGTCTCCTCAGGTGA	204	453	IGHV3-30*01,IGHV3-30*03,IGHV3-30*04	IGHJ6*02	IGHV3-30*00_IGHJ6*02	No	In-frame	Yes	No-hit	0.00218696
220805015122080501513A0328A10F79_16063	CAAGTCCATCAGCACTGCCTACATGGAGCTGAGCAGCCTGAGATCTGAGGACACGGCCGTGTATTACTGTGCGAGACGCGCCGCCGAGAGCGGAATTACGTGGGTACAGCTATGGATGGGGGGAACCCTTGACTACTGGGGCCAGGGAACCCTGGTCACCGTCTCCTCAGGTA	173	417	IGHV1-2*02,IGHV1-2*03,IGHV1-2*04	IGHJ4*02	IGHV1-2*00_IGHJ4*02	No	In-frame	Yes	No-hit	0.00201316
220805015122080501513A0328A10F79_36379	GAAGGGCCGGTTCACCATCTCCAGAGACAACGCCGAGAATTCCCTGCAGTCTGACAGCTGAGGACACGGCCTTCCAGTAATGACTAGTAGTTAAAAAATGGGGCCAGGGAGCCCTGGTCACTGTCTCCTCAGGTGA	136	403	IGHV3-9*01,IGHV3-9*02	IGHJ4*02,IGHJ5*02	IGHV3-9*00_IGHJ5*02	Yes	In-frame	No	No-hit	0.00194557
220805015122080501513A0328A10F79_4486	CAGTTCTCCCTGCAGCTGAACTCTGTGACTCCCGAGGACACGGCTGTGTATTACTGTGCAACCCAGACGTATTACGATTTTTGGAGCGGTTATCCTTACGGTATGGACGTCTGGGGCCAAGGGACCACGGTCACTGTCTCCTCAGGTGA	149	371	IGHV6-1*01,IGHV6-1*02,IGHV6-1*03	IGHJ6*02	IGHV6-1*00_IGHJ6*02	No	In-frame	Yes	No-hit	0.00179109
220805015122080501513A0328A10F79_53632	GAAGGGCCGGTTCACCATCTCCAGGGACAACGCGAGGAAGTCGTTATATCTGCATATGAACAGCCTGAGAGGCGAGGACACGGCCGTTTATTACTGTGCCCGGGGTGTTCAAGATATTTTGACTGGTTTCTACTACTTTGACTACTGGGGTCAGGGAACCCTGGTCACCGTCTCCTCAGGTGA	183	337	IGHV3-11*01	IGHJ4*02	IGHV3-11*01_IGHJ4*02	No	In-frame	Yes	No-hit	0.00162694
220805015122080501513A0328A10F79_11134	GAAGGGCCGATTGACCATCTCCCGTGTCCTCATAACAAACCTAAGATAGTGGTAAGGCAGAGATGACATCCATTTCCATATGTGGGACAGACGCAGTAGGACCCAGTGAGTTGCCCAAGGTCACCGTCTCCTCAGGTGA	139	331	IGHV3-43*01,IGHV3-43*02	IGHJ4*01,IGHJ4*02,IGHJ4*03	IGHV3-43*00_IGHJ4*00	Yes	Out-of-frame	No	No-hit	0.00159798
220805015122080501513A0328A10F79_39628	GAAGGGCCGGTTCACCATCTCCCTCTTCCGATCTGTCCATCAGCACAGCCTACAGTACACGACGCTCTTCCGGTCACCGTCTCCTCAGGTGA	92	329	IGHV5-51*01,IGHV5-51*02,IGHV5-51*03	IGHJ4*01,IGHJ4*02,IGHJ4*03	IGHV5-51*00_IGHJ4*00	No	Out-of-frame	No	Found	0.00158832
220805015122080501513A0328A10F79_27146	CCGTCCCTCAAGAGTCGAGTCACCATATCCGTAGACACGCCCAAGAACCAGTTCTCCCTGAAGCTGAGCTCTGTGACCGCCGCAGACACGGCTGTGTATTACTGTGCGAGCCGACGGGGGTATAGCAGTAGCTGGTACGGTGGGGGCTGGTTCGACCCCTGGGGCCAGGGAACCCTGGTCACCGTCTCCTCAGGTGA	197	327	IGHV4-39*01	IGHJ5*02	IGHV4-39*01_IGHJ5*02	No	In-frame	Yes	No-hit	0.00157867
220805015122080501513A0328A10F79_40326	CAGTTCTCCCTGCAGCTGAACTCTGTGACTCCCGAGGACACGGCTGTCTATTACTGTGCAAGAGCATTACGTGTCTGGTTCGACTCCTGGTGCCAGGGAACCCTGGTCACCGTCTCCTCAGGTGA	125	317	IGHV6-1*01,IGHV6-1*02,IGHV6-1*03	IGHJ5*01,IGHJ5*02	IGHV6-1*00_IGHJ5*00	No	In-frame	Yes	No-hit	0.00153039
220805015122080501513A0328A10F79_32258	CAAGTCCATCAGCACTGCCTACATGGAGCTGAGCAGGCTGAGATCTGACGACACAGCCGTGTATTACTGTGCGAGACCCAGCCGGCGGTTCGGGGAGTTGCTTGACTACTGGGGCCAGGGAATCCTGGTCACTGTCTCCTCAGGTGA	147	311	IGHV1-2*02,IGHV1-2*03,IGHV1-2*04	IGHJ4*02	IGHV1-2*00_IGHJ4*02	No	In-frame	Yes	No-hit	0.00150142
220805015122080501513A0328A10F79_38459	GAAGGGCCGGTTCACCATCTCCAGAGGCAACGCCAAGAACTCACTGTATCTGCAAATGAACAGCCTGAGAGTCGAGGACACGGCTGTGTATTACTGTGCGAGATGTCTGGGAACTGGAACGACCTTTGGTGCTTTTGATATCTGGGGCCAAGGGACAATGGTCACCGTCTCCTCAGGTA	179	308	IGHV3-11*06,IGHV3-21*01,IGHV3-21*02	IGHJ3*02	IGHV3-21*00_IGHJ3*02	No	In-frame	Yes	No-hit	0.00148694
220805015122080501513A0328A10F79_3653	GACATGTCCACAAGCACAGCCTACATGGAGCTGAGCAGGCTGAGATCTGACGACACGGTCGTGTATTACTGTGCGAGAGATCGGGGCTTACTACTACGGTATGGACGTCTGGGGCCAAGGGACCACGGTCACCGTCTCCTCAGGTGA	147	287	IGHV1-2*01,IGHV1-2*05	IGHJ6*02	IGHV1-2*00_IGHJ6*02	No	Out-of-frame	No	No-hit	0.00138556
220805015122080501513A0328A10F79_54887	CAAGTCCATCAGCACTGCCTACATGGAGCTGAGCAGGCTGAGATCTGACGACACGGCCGTGTATTACTGTGCGAGAGAAGATGGCGGGCCGTTTTACTATGATAGTAGTGGTTATTTCGACTACTGGGGCCAGGGAACCCTGGTCACTGTCTCCTCAGGTGA	162	255	IGHV1-2*02,IGHV1-2*03,IGHV1-2*04	IGHJ4*02	IGHV1-2*00_IGHJ4*02	No	In-frame	Yes	No-hit	0.00123107
220805015122080501513A0328A10F79_15139	AAGTTCCAGGGCAGAGTCACGATTAGCGCGGACGAATTCACGACCACAGCCTACATGGAGCTGAGCAGCCTGAGATCTGAGGACACGGCCGTGTATTATTGTGCGAGAGAACCGTATCACTATGATAGTAGTGGTTATCATGCCTATGATGCTTTTGATACTTGGGGCCAAGGGACAATGGTCACTGTCTCCTCAGGTGA	200	248	IGHV1-69*01,IGHV1-69*11,IGHV1-69*12	IGHJ3*02	IGHV1-69*00_IGHJ3*02	No	In-frame	Yes	No-hit	0.00119728
220805015122080501513A0328A10F79_6085	AAGTTCCAGGGCAGAGTCACCATCTCCAGAGACAACCCCAAGAACTCACTGTATCTGCAAATGAACAACCTGAGAGCCGAGGACACGGCTGTGTATTACTGTGCGAGAATAAGTAAGGGCGTCTGGGGCCAAGGGACCACGGTCACTGTCTCCTCAGGTGA	161	226	IGHV3-11*06,IGHV3-21*01,IGHV3-21*02	IGHJ6*02	IGHV3-21*00_IGHJ6*02	No	In-frame	Yes	No-hit	0.00109107
220805015122080501513A0328A10F79_10477	CCGTCCCTCAAGAGTCGAGTCACCATATCCGTCGACACGTCCAAGAACCAGTTCTCCCTGAAGCTGAAGTCTGAAACCGCCGCAGACACGGCTGTGTATTATTGTGCGAGACATTGGTGGTCCGGGGGGCTGACCTATTTTGACCTCTGGGGCCAGGGAACCCTGGTCACCGTCTCCTCAGGTGA	185	215	IGHV4-39*01	IGHJ4*02	IGHV4-39*01_IGHJ4*02	No	In-frame	Yes	No-hit	0.00103796
220805015122080501513A0328A10F79_25491	CCGTCCCTCAAGAGTCGAGTCACCATATCAGTAGACACGTCCAAGAACCAGTTCTCCCTGAAGCTGAGCTCTGTGACCGCCGCGGACACGGCTGTGTATTACTGTGCGAGATcccccacccccccccTTTTGGTATTACTATGGTTCGGGGAGTTATATGGTGGTTCGACCCCTGGGGCCAGGGAACCCTGGTCACCGTCTCCTCAGGTGA	211	211	IGHV4-34*01,IGHV4-34*02,IGHV4-34*12	IGHJ5*02	IGHV4-34*00_IGHJ5*02	No	Out-of-frame	No	No-hit	0.00101865
220805015122080501513A0328A10F79_48947	AAGTTCCAGGGCAGAGTCACCTTTTCTGCAGAATCTGCTTCAGATGCCTCCATCTGAGACTCATTTCTCACCATCCATGCTAGTAGAGGGGCTGGGGAGAATGGAGAGGATGTCCTGTTGGTCACCGTCTCCTCAGGTGA	140	202	IGHV1-69-2*01,IGHV1-69-2*02	IGHJ4*01,IGHJ4*02,IGHJ4*03	IGHV1-69-2*00_IGHJ4*00	Yes	In-frame	No	No-hit	0.0009752
220805015122080501513A0328A10F79_37822	CCGTCCCTCAAGAGTCGAGTGAGCATACAACTAGACTCGTCCAAGAGCCAGTTCTCCCTGAAGCTGAGCTCTGTGACCGCCGAAGACACGGCCGTATATTACTGTGCGAGAAGTGTAGACGGGGTCCCTCACTTTGACTACTGGGGCCAGGGAACCCTGGTCACTGTCTCCTCAGGTGA	179	201	IGHV4-30-2*04,IGHV4-38-2*01,IGHV4-38-2*02	IGHJ4*02	IGHV4-38-2*00_IGHJ4*02	No	In-frame	Yes	No-hit	0.000970372
220805015122080501513A0328A10F79_5435	CAAGTCCATCAGCACTGCCTACATGGAGCTGAGCAGGCTGAGATCTGACGACACGGTCGTGTATTACTGTGCGAGAGATCGGGGCTTACTACTACGGTATGGACGTCTGGGGCCAAGGGACCACGGTCACTGTCTCCTCAGGTGA	145	192	IGHV1-2*01,IGHV1-2*05	IGHJ6*02	IGHV1-2*00_IGHJ6*02	No	Out-of-frame	No	No-hit	0.000926923
220805015122080501513A0328A10F79_13762	GTCCATCAGCACAGCCTACACGACGCGATCTAGCGCCGATTCATCATCTCCTACACGACGCTCTTCCGGTCACCGTCTCCTCAGGTGA	88	192	IGHV3-66*03,IGHV3-74*01,IGHV3-74*02	IGHJ4*01,IGHJ4*02,IGHJ4*03	IGHV3-74*00_IGHJ4*00	No	Out-of-frame	No	Found	0.000926923
220805015122080501513A0328A10F79_52986	GAAGGGCCGGTTCACCATCTCCGGAGACAACGCCAAGAACTCACTGTATCTGCAAATGAACAGCCTGAGAGCCGAGGACGCGGCTGTGTATTACTGTGCGAGATGTCTGGGAACTGGAACGACCTTTGATGCTTTTGATATCCGGGGCCAAGGGACAATGGTCACCGTCTCCTCAGGTA	179	173	IGHV3-11*06,IGHV3-21*01,IGHV3-21*02	IGHJ3*02	IGHV3-21*00_IGHJ3*02	No	In-frame	Yes	No-hit	0.000835196
220805015122080501513A0328A10F79_36324	CAGGAAGGGCAGATTCACCATGTCCAGGGACACGTCCACAAACACAGTCTACATGGAGCTAAGCAGCCTGACATCTGAGGACACGGCCGTCTATTACTGTGCGAGAGAAGATTACAGCAGCTCGTATGACTACTGGGGCCAGGGAACCCTGGTCACTGTCTCCTCAGGTGA	171	170	IGHV1-46*01,IGHV1-46*02,IGHV1-46*04	IGHJ4*02	IGHV1-46*00_IGHJ4*02	No	In-frame	Yes	No-hit	0.000820713
220805015122080501513A0328A10F79_26627	TGAAGGGCCGATTCACCATCTCAAGAGACAACGCCAAGAACTCACTGTATCTGCAAATGAACAGCCTGAGAGCCGAGGACACGGCTGTTTATTACTGTGCGAGAGAGGCAGTACAGCTATGGCTCACTACCTGGGGTTACTACTTTGACTACTGGGGCCAAGGAACCCTGGTCACCGTCTCCTCAGGTA	189	164	IGHV3-48*03,IGHV3-69-1*02	IGHJ4*01	IGHV3-69-1*02_IGHJ4*01	No	In-frame	Yes	No-hit	0.000791747
220805015122080501513A0328A10F79_28244	GAAGGGCCGGTTCACCATCTCCAAGGACACCTCCAAAAACCAGGTGGTCCTTACAATGACCAACATGGACCCTGTGGACACAGCCACGTATTACTGTGCACGGATAAAGTCCGGCGTATTACTAAATTACTACTACTACTACGGTATGGACGTCTGGGGCCAAGGGACCACGGTCACTGTCTCCTCAGGTGA	192	139	IGHV2-70*01,IGHV2-70*04,IGHV2-70*10	IGHJ6*02	IGHV2-70*00_IGHJ6*02	No	In-frame	Yes	No-hit	0.000671053
220805015122080501513A0328A10F79_3980	AAGTTCCAGGGCAGAGTCACCATGACCACAGACACATCCACGACCACAGTGTATATGGAATTGAGGAGTCTGACACCTGACGACACGGCCGTGTATTACTGTGGGCGAGCGGGCTACCATAAAGGTGGCTGGCCCTGGGGGGCTTTTGACTTCTGGGGCCAGGGAACCTTGGTCACCGTCTCCTCAGGTGA	191	137	IGHV1-18*01,IGHV1-18*04	IGHJ4*02	IGHV1-18*00_IGHJ4*02	No	In-frame	Yes	No-hit	0.000661398
220805015122080501513A0328A10F79_52413	GACATGTCCACAAGCACAGCCTACATGGAGCTGAGCAGGCTGAGATCTGACGACACGGCCGTGTATTACTGTGCGAGAGAAGATGGCGGGCCGTTTTACTATGATAGTAGTGGTTATTTCGACTACTGGGGCCAGGGAACCCTGGTCACCGTCTCCTCAGGTGA	164	121	IGHV1-2*02,IGHV1-2*03,IGHV1-2*04	IGHJ4*02	IGHV1-2*00_IGHJ4*02	No	In-frame	Yes	No-hit	0.000584154
220805015122080501513A0328A10F79_17933	GAAGCCGGTTCACCATCTCCAGAGACAACCCCAAGAACTCACTGTATCTGCAAATGAACAACCTGAGAGCCGAGGACACGGCTGTGTATTACTGTGCGAGAATAAGTAAGGGCGTCTGGGGCCAAGGGACCACGGTCACCGTCTCCTCAGGTGA	154	121	IGHV3-11*06,IGHV3-21*01,IGHV3-21*02	IGHJ6*02	IGHV3-21*00_IGHJ6*02	No	In-frame	Yes	No-hit	0.000584154
220805015122080501513A0328A10F79_28319	ACCTCCAGAGATAACGCCAAGAACTCACTGTATCTGCAAATGAACAGCCTGAGAGCCGAGGACACGGCTGTGTATTACTGTGCGAGATGTCTGGGAACTGGAACGACCTTTGATGCTTTTGATGTCTGGGGCCAAGGGACAATGGTCACCGTCTCCTCAGGTA	163	106	IGHV3-11*06,IGHV3-21*01,IGHV3-21*02	IGHJ3*01	IGHV3-21*00_IGHJ3*01	No	In-frame	Yes	No-hit	0.000511739
220805015122080501513A0328A10F79_44804	GTCACCATCTCAGCCGACAACTCCATCAGCACCGCCTACCTGCAGTGGAGCAGCCTGAAGGCCTCGGACACCGCCATGTATTACTGTGCGAGAGGGAGAGAGGTGATGGTGACTGCTTACGACTACTGGGGCCAGGGAGTCCTGGTCACTGTCTCCTCAGGTGA	164	95	IGHV5-51*01,IGHV5-51*02,IGHV5-51*03	IGHJ4*02	IGHV5-51*00_IGHJ4*02	No	In-frame	Yes	No-hit	0.000458634
220805015122080501513A0328A10F79_6875	AGGCAGATTCACCATCTCAAGAGACAATTCCAAGAACACGCTGTATCTGCAAATGAACAGCCTGAGAGCTGAGGACACGGCTGTGTATTACTGTGCGTCCCGTATAGCAGTGGCTGGTACGGCCGATATTGACTACTGGGGCCAGGGAACCCTGGTCACCGTCTCCTCAGGTGA	174	92	IGHV3-64*04	IGHJ4*02	IGHV3-64*04_IGHJ4*02	No	In-frame	Yes	No-hit	0.00044415
220805015122080501513A0328A10F79_18264	AGGCAGATTCACCATCTCAAGAGACAACGCCAAGAACTCAGTGTGTCTGCAAATGAACGGCCTGAGAGCCGAGGACACGGCCGTCTATTACTGTGCGAGAGGGGGAATTGGTGACTACTGGGGCCAGGGAACCCTGGTCACCGTCTCCTCAGGTGA	156	87	IGHV3-11*05,IGHV3-21*04,IGHV3-7*03	IGHJ4*02	IGHV3-7*03_IGHJ4*02	No	In-frame	Yes	No-hit	0.000420012
220805015122080501513A0328A10F79_9672	AGCGCCGATTCATCATCTCCAGAAACAACGCCAAGAACTCACTGTATCTGCAAATGAACAGCCTGAGAGCCGAGGACACGGCTGTGTATTACTGTGCGAGATGTCTGGGAACTGGAACGACCTTTGATGCTTTCGATATCTGGGGCCAAGGGACAATGGTCACCGTCTCCTCAGGTA	177	74	IGHV3-11*06,IGHV3-21*01,IGHV3-21*02	IGHJ3*02	IGHV3-21*00_IGHJ3*02	No	In-frame	Yes	No-hit	0.000357251
220805015122080501513A0328A10F79_7420	GAAGGGCCGGTTCACCATCTCAAGAGACAATACCAAGAACACCCTGTCTCTTCAAATGAGCAGACTGAGAGTCGACGACACGGCCGTTTATCACTGTACGAGAGCATATGGTAATAATTGGTTCGACTTGTGGGGCCAGGGAGTCCTGGTCACTGTCTCCTCAGGTGA	168	74	IGHV3-23*02,IGHV3-53*01,IGHV3-53*02	IGHJ5*01,IGHJ5*02	IGHV3-53*00_IGHJ5*00	No	In-frame	Yes	No-hit	0.000357251
220805015122080501513A0328A10F79_13716	GGCTTCACAGGACGGTTTGTCTTCTCCTTGGACACCTCTGTCAGCACGGCATATCTTCAGATCAGCAGCCTAAAGGCTGAGGACACTGCCGTGTATTACTGTGCGAGATACGGGTGGGATCTCAATGTCTACTTTGACTACTGGGGCCGGGGAACCCTGGTCACTGTCTCCTCAGGTGA	179	69	IGHV7-4-1*02	IGHJ4*02	IGHV7-4-1*02_IGHJ4*02	No	In-frame	Yes	No-hit	0.000333113
220805015122080501513A0328A10F79_43696	GAAGGGCCGATTGACCATCTCCAGAGACAACCCCAAGAACTCACTGTATCTGCAAATGAACAACCTGAGAGCCGAGGACACGGCTGTGTATTACTGTGCGAGAATAAGTAAGGGCGTCTGGGGCCAAGGGACCACGGTCACCGTCTCTCAGTGA	154	67	IGHV3-11*06,IGHV3-21*01,IGHV3-21*02	IGHJ6*02	IGHV3-21*00_IGHJ6*02	No	In-frame	Yes	No-hit	0.000323457
220805015122080501513A0328A10F79_12443	AGCGCCGATTCATCATCTCCAGAGACAACGCCAAGAACTCACTGTATCTGCAAATGAACAGCCTGAGAGCCGAGGACACGGCTGTTTATTACTGTGCGAGAGAGGCAGTACAGCTATGGCTCACTACCTGGGGTTACTACTTTGACTACTGGGGCCAGGGAACCCTGGTCACCGTCTCAGGTGA	184	64	IGHV3-48*03,IGHV3-69-1*02	IGHJ4*02	IGHV3-69-1*02_IGHJ4*02	No	In-frame	Yes	No-hit	0.000308974
220805015122080501513A0328A10F79_23176	TGAAGGGCCGATTCACCATCTCCAGAGACAACCCCAAGAACTCACTGTATCTGCAAATGAACAACCTGAGAGCCGAGGACACGGCTGTGTATTACTGTGCGAGAATAAGTAAGGGCGTCTGGGGCCAAGGGACCACGGTCACGTCCCTCAGGTGA	155	63	IGHV3-11*06,IGHV3-21*01,IGHV3-21*02	IGHJ6*02	IGHV3-21*00_IGHJ6*02	No	In-frame	Yes	No-hit	0.000304147
220805015122080501513A0328A10F79_10505	CAAGTCCATCAGCACTGCCTACAGGAACCATGAGCTGACTAACCATCTTTTCTTTATAAATTACCCAGTTCTTTATGGCAACGTAAGAATGGACCAATAGAGCACATACACACACCATAGATACACACAGTTGGCCTTTTCAATGTCTGGATACTTTTAAAATATTACAACTGGTCACTGTCTCCTCAGGTGA	193	60	IGHV1-2*03,IGHV1-2*04,IGHV1-2*05	IGHJ4*01,IGHJ4*02,IGHJ4*03	IGHV1-2*00_IGHJ4*00	Yes	In-frame	No	No-hit	0.000289663
220805015122080501513A0328A10F79_40360	GAAGGGCCGGTTCACCATCTCAAGAAAACCCCCCAAAAACAATAGCAACAACAAAAACACACAGAAATAAAGTATTTTGAGAAAGGAGAGGTCACCGTCTCCTCAGGTGA	110	58	IGHV3-23*02	IGHJ4*01,IGHJ4*02,IGHJ4*03	IGHV3-23*02_IGHJ4*00	Yes	Out-of-frame	No	No-hit	0.000280008
220805015122080501513A0328A10F79_13273	GTCCATCAGCACAGCCTACACCTAAAGTAGTTAAGCCTGAATTACACTTTAACATGCACATACCAGTAGGACGGAAGCTGGAAAGGGAAATGAAATGATTTTTTATGAAAACCTAACAGGGTCACCGTCTCCTCAGGTGA	140	55	IGHV5-10-1*03,IGHV5-10-1*04,IGHV5-51*01	IGHJ4*01,IGHJ4*02,IGHJ4*03	IGHV5-10-1*00_IGHJ4*00	Yes	In-frame	No	No-hit	0.000265525
220805015122080501513A0328A10F79_46074	AAGTTCCAGGGCAGAGTCACATGGGGCAAGGACCCCTGCTGGGGCATGGTGACATGGGAAGAACTGTGATTATATACAGCACAACAAATGTCCTGCAGAAAATGTAAAAGTCAGAAATGTGAGTAAGTGTTCGATCGGTCTTCCTTATTCTGGACTAAGCTACTTTGAAAAAGTAAGAAGCCGGGTCACCGTCTCCTCAGGTGA	204	53	IGHV1-46*01,IGHV1-46*02,IGHV1-46*03	IGHJ4*01,IGHJ4*02,IGHJ5*01	IGHV1-46*00_IGHJ4*00	Yes	Out-of-frame	No	No-hit	0.000255869
220805015122080501513A0328A10F79_7400	AAGTTCCAGGGCAGAGTCACCATCTCCAGAGACAACGCCAAGAACACACTGTATCTGGAGATGAACAGTCTCAGAGTCGAGGATACGGCTGTATATTATTGTGGAAGGAGTGGCAGCGACTACTACAACCTTGACTACTGGGGACAGGGGACCCTGGTCACCGTCTCCTCAGGTGA	176	49	IGHV3-74*01,IGHV3-74*02,IGHV3-74*03	IGHJ4*02,IGHJ4*03	IGHV3-74*00_IGHJ4*00	No	In-frame	Yes	No-hit	0.000236558
220805015122080501513A0328A10F79_20015	GAAGGGCCGATTGACCATCTCCAGAGACGATACCAAGAACACCCTGTCTCTTCAAATGAGCAGACTGAGAGTCGACGACACGGCCGTGTATTACTGTACGAGAACATATGGTAATAATTGGTTCGACTTGTGGGGCCAGGGGGTCCGGGTCACCGTCTCCTCAGGTGA	168	48	IGHV3-53*01,IGHV3-53*02	IGHJ5*01,IGHJ5*02	IGHV3-53*00_IGHJ5*00	No	In-frame	Yes	No-hit	0.000231731
220805015122080501513A0328A10F79_58173	CCATCTCTGAAGAGCAGGCTCACCATCACCCCGGACACCTCCAGAAACCAGGTGGTCCTTACAATGACCAACATGGACCCTGTGGACACAGCCACACATTACTGTGCACACAGACGACGCTAACAACACCTGGTAAAGACTTTCTACTTCTACTTCGATCTCTGGGGCCGTGGCACCCTGGTCACTGTCTCCTCAGGTGA	200	45	IGHV2-5*01,IGHV2-5*02,IGHV2-5*05	IGHJ2*01	IGHV2-5*00_IGHJ2*01	Yes	In-frame	No	No-hit	0.000217248
220805015122080501513A0328A10F79_58256	AAGTTCCAGGGCAGAGTCACCATCTCCAGAGACAACGCCAAGAACACACTGTATCTGGAGATGAACAGTCTCAGAGCCGAGGATACGGCTGTGTATTATTGTGGAAGGAGTGGCAGCGACTACTACAACCTTGACTACTGGGGACAGGGAACCCTGGTCACTGTCTCCTCAGGTGA	176	44	IGHV3-74*01,IGHV3-74*02,IGHV3-74*03	IGHJ4*02	IGHV3-74*00_IGHJ4*02	No	In-frame	Yes	No-hit	0.00021242
220805015122080501513A0328A10F79_12491	TGAAGCCGATTCACCATCTCCCGAGACAACGCCAAGAAGTCACTGGATCCGCAAATAGGGAGTCCGAGAGCCGAGGACACGGCCTTTTATGATTGTGCGACAAAGGTTTTGGCAGCAGTTGCTATCGGAGGGTCGAGAGTACTACTCCGACGACGGGATGGACGTCTGGGGCCAAGGGACCACGGTCACTGTCTCCTCAGGTGA	204	42	IGHV3-20*01,IGHV3-20*02,IGHV3-20*03	IGHJ6*02	IGHV3-20*00_IGHJ6*02	No	Out-of-frame	No	No-hit	0.000202764
220805015122080501513A0328A10F79_810	CCATCTCTGAAGAGCAGGCTGAGATCTGACGACACGGCCGTGTATTACTGTGCGAGAGAAGATGGCGGGCCGTTTTACTATGATAGTAGTGGTTATTTCGACTACTGGGGCCAGGGAACCCTGGTCACCGTCTCCTCAGGTGA	143	41	IGHV1-2*02,IGHV1-2*03,IGHV1-2*04	IGHJ4*02	IGHV1-2*00_IGHJ4*02	No	In-frame	Yes	No-hit	0.000197937
220805015122080501513A0328A10F79_51762	CTCCGTGAAGGGCAGATTCACCAAGGTCaaaacaaaagaaaaaaaTCTTCAAGAAAACTAGAGAGAAAGGTTGGGTCACCGTCTCCTCAGGTGA	94	40	IGHV3-43*01,IGHV3-43*02	IGHJ4*01,IGHJ4*02,IGHJ4*03	IGHV3-43*00_IGHJ4*00	Yes	Out-of-frame	No	No-hit	0.000193109
220805015122080501513A0328A10F79_28869	AGCGCCGATTCATCATCTCCAGAGACAACCCCAAGAACTCACTGTATCTGCAAATGAACAACCTGAGAGCCGAGGACACGGCTGTGTATTACTGTGCGAGAATAAGTAAGGGCGTCTGGGGCCAAGGGACCACGGTCACCGTCTCCTCGTGA	152	40	IGHV3-11*06,IGHV3-21*01,IGHV3-21*02	IGHJ6*02	IGHV3-21*00_IGHJ6*02	No	In-frame	Yes	No-hit	0.000193109
220805015122080501513A0328A10F79_11714	CTCCGTTAAGGGCAGATTCACCATCTCCAGAGACAACCCCAAGAACTCACTGTATCTGCAAATGAACAACCTGAGAGCCGAGGACACGGCTGTGTATTACTGTGCGAGAATAAGTAAGGGCGTCTGGGGCCAAGGGACCACGGTCACTGTCTCCTCAGGCGA	162	40	IGHV3-11*06,IGHV3-21*01,IGHV3-21*02	IGHJ6*02	IGHV3-21*00_IGHJ6*02	No	In-frame	Yes	No-hit	0.000193109
220805015122080501513A0328A10F79_28756	GACATGTCCACAAGCACAGCCCCAGGAACCAAAGAGGCTGGGATCAGACCTAGGATTGTCACTTGCCACCTTAGGTTTAGTTTTGGTCACCGTCTCCTCAGGTGA	105	39	IGHV1-58*01,IGHV1-58*02,IGHV1-58*03	IGHJ4*01,IGHJ4*02,IGHJ4*03	IGHV1-58*00_IGHJ4*00	No	In-frame	No	No-hit	0.000188281
220805015122080501513A0328A10F79_12245	GCCTCCAGAGATAACGCCAAGAACTCACTGTATCTGCAAATGAACAGCCTGAGAACCGAAGACACGGCTGTTTATTACTGTGCGAGAGAGGCAGTACAGCTATGGCTCACTACCTGGGGTTACTACTTTGACTACTGGGGCCAGGGAACCCTGGTCACTGTCTCCTCAGGTGA	173	39	IGHV3-48*03,IGHV3-69-1*02	IGHJ4*02	IGHV3-69-1*02_IGHJ4*02	No	In-frame	Yes	No-hit	0.000188281
220805015122080501513A0328A10F79_17094	CCGTCCTCAAGAGTCGAATCACCATGTCAGTAGACACGTCCAAGAACCAGTTCTACCTGAAGCTGAGCTCTGTGACCGCCGCGGACACGGCCGTGTATTACTGTGCGAGGGACGTATTACGATTTTTGGAGTGGTTATTGCCCCTTTAAGGCCTTTGACTACTGGGGCCAGGGAACCCTGGTCACTGTCTCCTCAGGTGA	200	38	IGHV4-55*08	IGHJ4*02	IGHV4-55*08_IGHJ4*02	Yes	Out-of-frame	No	No-hit	0.000183453
220805015122080501513A0328A10F79_49071	CCATCTCTGAAGAGCAGGCTGAGATCTGACGACACGGTCGTGTATTACTGTGCGAGAGGGATCAGTCCGATTTTTGGAGTGGTTATTATAGCCGGGTTTGACTACTGGGGCCAGGGAACCCTGGTCACTGTCTCCTCAGGTGA	143	37	IGHV1-2*01,IGHV1-2*05	IGHJ4*02	IGHV1-2*00_IGHJ4*02	No	In-frame	Yes	No-hit	0.000178626
220805015122080501513A0328A10F79_30748	GAAGGGCCGATTGACCATCTCAAGAAAACCCCCCAAAAACAATAGCAACAACAAAAACACACAGAAATAAAGTATTTTGAGAAAGGAGAGGTCACTGTCTCCTCAGGTGA	110	37	IGHV3-33*03,IGHV3-74*01,IGHV3-74*02	IGHJ4*01,IGHJ4*02,IGHJ4*03	IGHV3-74*00_IGHJ4*00	Yes	Out-of-frame	No	No-hit	0.000178626
220805015122080501513A0328A10F79_31609	GACATGTCCACAAGCACAGCTGGCGAAGGCCACAGAGCAGCTGAGTGCTGGGGACAGGTGCAAGAGCAAACTCCAGCAGGTGTGTTGACTGTAATGACAGGGTCACCGTCTCCTCAGGTGA	121	35	IGHV1-38-4*01	IGHJ4*01,IGHJ4*02,IGHJ4*03	IGHV1-38-4*01_IGHJ4*00	No	Out-of-frame	No	No-hit	0.00016897
220805015122080501513A0328A10F79_58127	CAAGTCCATCAGCACTGCCTTCTCCTAGAAGAGCCTGGTGATTTGACGGCCATTTCCTGTACTTTCTGGTCACCGTCTCCTCAGGTGA	88	34	IGHV1-2*03,IGHV1-2*04,IGHV1-2*05	IGHJ4*01,IGHJ4*02,IGHJ4*03	IGHV1-2*00_IGHJ4*00	Yes	Out-of-frame	No	No-hit	0.000164143
220805015122080501513A0328A10F79_41415	AAGTTCCAGGGCAGAGTCACCATCTCCAGAGACAACGCCAAGAACTCACCGTATCTGCAAATGAACAGCCTGAGAGCCGAGGACACGGCTGTTTATTACTGTGCGAGAGAGGCAGTACAGCTATGGCTCACTACCTGGGGTTACTACTTTGACTACTGGGGCCAGGGAACCCTGGTCACCGTCTCCTCAGGTGA	194	34	IGHV3-48*03,IGHV3-69-1*02	IGHJ4*02	IGHV3-69-1*02_IGHJ4*02	No	In-frame	Yes	No-hit	0.000164143
220805015122080501513A0328A10F79_21988	GAAGGGCCGGTTCACCATCTCCAGAGACAACGCCAAGAACTCACTGTATCTGCAAATGAACAGCCTGAGAGCCGAGGACACGGCTGTTTATTAATGTGCGAGAGAGGCAGTACAGCTATGGCTCACTACCTGGGGTTACTACTTTGACTACTGGGGCCAGGGAACCCTGGTCACCGTCTCCTAGGTGA	188	33	IGHV3-48*03,IGHV3-69-1*02	IGHJ4*02	IGHV3-69-1*02_IGHJ4*02	Yes	In-frame	No	No-hit	0.000159315
220805015122080501513A0328A10F79_30282	GAAGGGCCGATTGACCATCTCTGACGACATCTTGAAAATTTACATTTATCTTCTCAAATGACTAGCCTTCCATTTTCTTGCTAGAGTGTGGATCTGGAAGTCTATCTGTTTTTAAAGTGGCTACCAAGCCGTCCTTCACCTTCATTCTACTTCCAGCACCTCAGGGTTCCCTGCTGAACCTCTGGGAATCTCATGGCTCAAATCCAACTGGTCACTGTCTCCTCAGGTGA	230	32	IGHV3-21*06,IGHV3-43*01,IGHV3-43*02	IGHJ4*01,IGHJ4*02,IGHJ4*03	IGHV3-43*00_IGHJ4*00	Yes	In-frame	No	No-hit	0.000154487
220805015122080501513A0328A10F79_49075	CCATCTCTGAAGAGCAGGCTGAGATCTGACGACACAGCCGTGTATTACTGTGCGAGACCCAGCCGGCGGTTCGGGGAGTTGCTTGACTACTGGGGCCAGGGAATCCTGGTCACCGTCTCCTCAGGTGA	128	31	IGHV1-2*02,IGHV1-2*03,IGHV1-2*04	IGHJ4*02	IGHV1-2*00_IGHJ4*02	No	In-frame	Yes	No-hit	0.000149659
220805015122080501513A0328A10F79_19216	ACGCCGATTCATCATCTCCAGAGACAATACCAAGAACACCCTGTCTCTTCAAATGGGCAGACTGAGAGTCGACGACACGGCCGTTTATTACTGTACGAGAACATATGGTAATAATTGGTTCGACTTGTGGGGCCAGGGAGTCCTGGTCACCGTCTCCTCAGGTAA	165	31	IGHV3-53*01,IGHV3-53*02	IGHJ5*01,IGHJ5*02	IGHV3-53*00_IGHJ5*00	No	In-frame	Yes	No-hit	0.000149659
220805015122080501513A0328A10F79_13028	GACATGTCCACAAGCACAGCCTGGAGCTATGGAGATGGATATCACCTTTCCCCCACCCAGGGATTCTAGTGTGTTAGGCAGTTGTGAGTCCCAGTGCTGGCTGCTGCCTCTCCACCAAAGAATGCAAATGGCTTAGACAGCAGGTAGCCACAGCCGCAGCTGTGGTGCTGGTCACTGTCTCCTCAGGTGA	190	30	IGHV1-18*01,IGHV1-18*03,IGHV1-18*04	IGHJ4*01,IGHJ4*02,IGHJ4*03	IGHV1-18*00_IGHJ4*00	Yes	In-frame	No	No-hit	0.000144832
220805015122080501513A0328A10F79_49652	CAGTTCTCCCTGCAGCTGAACTGTGAGTTCCTTGAGGACAGAGAAGGGACTCTGTATCTCTTTCCCATCTCTACATCCTCAGGTCACCGTCTCCTCAGGTGA	102	29	IGHV6-1*01,IGHV6-1*02,IGHV6-1*03	IGHJ4*01,IGHJ4*02,IGHJ4*03	IGHV6-1*00_IGHJ4*00	No	Out-of-frame	No	No-hit	0.000140004
220805015122080501513A0328A10F79_25842	AAGTTCCAGGGCAGAGTCACCCTCTCGGCTGGACATCTCTCTTGTCTTGGCAGGCCCAGTGGGATTTGGTGACCCTACCTCAGCCTAGCACTTTGGTTCTGGCCACATGCCCTCATAAGGTAGCACATCAACAGGCCCAACCAGCCTCCTGGGTCACCGTCTCCTCAGGTGA	172	29	IGHV1-69-2*01,IGHV1-69-2*02	IGHJ4*01,IGHJ4*02,IGHJ4*03	IGHV1-69-2*00_IGHJ4*00	Yes	Out-of-frame	No	No-hit	0.000140004
220805015122080501513A0328A10F79_57201	CAAGTCCATCAGCACTGCCTTTGTGACACAGGTGCAGTGACAGGCTTGGTTTGCCTCATGTATCACTAATTACAATATATCTGATCTAAATATTACTAGTGTCATGGTATTAAGGAGAAAATCTGAGGCATTCCTATCAGTCAATTTGACATGTGATTGGCAAGGTTCCTCTGCCCTTGCCACCTAAGAACGTGCCCTGTCCCAGGTCACCGTCTCCTCAGGTGA	225	28	IGHV5-10-1*01,IGHV5-10-1*02,IGHV5-10-1*03	IGHJ1*01,IGHJ4*01,IGHJ4*02	IGHV5-10-1*02_IGHJ4*00	Yes	Out-of-frame	No	No-hit	0.000135176
220805015122080501513A0328A10F79_56390	GAAGGGCCGGTTCACCATCTCCAGAGACAACGCCAAGAACACACTGTATCTGGAGATGAACAGTCTCAGAGTCGAGGATACGGCTGTATATTATTGTGGAAGGAGTGGCAGCGACTACTACAACCTTGACTACTGGGGACAGGGGACCCTGGTCACCGTCTCCTAGGTGA	170	27	IGHV3-74*01,IGHV3-74*02,IGHV3-74*03	IGHJ4*02,IGHJ4*03	IGHV3-74*00_IGHJ4*00	No	In-frame	Yes	No-hit	0.000130349
220805015122080501513A0328A10F79_39876	AGGCAGATTCACCATCTCAAGAGACAATTCCAAGAACACGCTGTATCTGCAAATGAACAGCCTGAGAGCCGAGGACACGGCCGTATATTACTGTACGAAAGACAAGGACGGTGACTACGTGCGGTCTATATTTGACTACTGGGGCCAGGGAACCCTGGTCACCGTCTCCTCAGGTGA	177	27	IGHV3-23*02	IGHJ4*02	IGHV3-23*02_IGHJ4*02	No	In-frame	Yes	No-hit	0.000130349
220805015122080501513A0328A10F79_37818	GAAGGGCCGATTGACCATCTCCCTCACACAGTGCCAGAGACTTGTTGATGACATTGATTTCTGGAAGGTCACCGTCTCCTCAGGTGA	87	27	IGHV3|OR16-10*01,IGHV3|OR16-10*02,IGHV3|OR16-10*03	IGHJ4*01,IGHJ4*02,IGHJ4*03	IGHV3|OR16-10*00_IGHJ4*00	No	Out-of-frame	No	No-hit	0.000130349
220805015122080501513A0328A10F79_21608	CAGTTCTCCCTGCAGCTGAACTAGGGCCATGCCTGGGACAGACAGAGAATGGCCTTCCAGCAGACATGCCAAGAAGCAAGCCAGGGTCAGTGAGTGAAGAGGAGGGCAGGCCCATTTGAAGCAACACAGTTTATGTAAGTGTGATCTAACTGCTTTCACTGGAAATGGGTCAGACTCCAGTTGAGAGAACCAGGGTCACCGTCTCCTCAGGTGA	214	26	IGHV4-28*06,IGHV4-30-4*03,IGHV4-31*01	IGHJ4*01,IGHJ4*02,IGHJ5*01	IGHV4-31*01_IGHJ4*00	Yes	Out-of-frame	No	No-hit	0.000125521
220805015122080501513A0328A10F79_52047	CCATCTCTGAAGAGCAGGCTCACCATCACCCCGGACACCTCCAGAAACCAGGTGGTCCTTACAATGACCAACATGGACCCTGTGGACACAGCCACACATTACTGTGCACACAGACGACGCTAACAACACCTGGTAAAGACTTTCTACTTCNNNNNNCTGTCTCCTCAAAATGACCAACATGGTCCCTGTGGACACAGCCACATATGACTTTGCACACACACGACGATAGCAGCACCTGGTAAAGACTTTCTCTTGGTACTTCGATCTCTGGGGCCGTGGCACCCTGGTCACCGTCTCCTCAGGTGA	306	25	IGHV2-5*01,IGHV2-5*02,IGHV2-5*05	IGHJ2*01	IGHV2-5*00_IGHJ2*01	Yes	Out-of-frame	No	No-hit	0.000120693
220805015122080501513A0328A10F79_48226	AAGTTCCAGGGCAGAGTCACAGCTGCCAGCATCATGGTGCTGATTAGTTACCTTGAATTGCTTGGAGAAAGGCAATTATTGTCAGAGTGCATCCCCAGCCTTTCTTGCAGTGGAAGTGATGGGTCACCGTCTCCTCAGGTGA	142	25	IGHV1-68*01	IGHJ4*01,IGHJ4*02,IGHJ4*03	IGHV1-68*01_IGHJ4*00	No	Out-of-frame	No	No-hit	0.000120693
220805015122080501513A0328A10F79_4417	TGAAGGGCCGATTCACCATCTCCAGAGACAACGCCAAGAACTCACTGTATCTGCAAATGAACAGCCTGAGAGCCGAGGACACGGCTGTGTATTACTGTGCGAGATGTCTGGGAACTGGAACGACCTTTGATGCTTTTGATGTCTGGGGCCAAGGTACAATGGTCACTGTCTCCTCAGGTGA	181	25	IGHV3-11*06,IGHV3-21*01,IGHV3-21*02	IGHJ3*01	IGHV3-21*00_IGHJ3*01	No	In-frame	Yes	No-hit	0.000120693
220805015122080501513A0328A10F79_12300	GACATGTCCACAAGCACAGCACGCAGGTATGTGGGTCATGCCCTGTGAGAGGGGGGCTGTGATCCCTCCAGGGACCAGCCCCAGGCCTGGACTCTGGTGTACCCTGACTCAGGGTCACCGTCTCCTCAGGTGA	133	25	IGHV1-38-4*01	IGHJ4*01,IGHJ4*02,IGHJ4*03	IGHV1-38-4*01_IGHJ4*00	Yes	Out-of-frame	No	No-hit	0.000120693
220805015122080501513A0328A10F79_57620	CCATCTCTGAAGAGCAGGCTGAGATCTGACGACACGGTCGTGTATTACTGTGCGAGAGATCGGGGCTTACTACTACGGTATGGACGTCTGGGGCCAAGGGACCACGGTCACCGTCTCCTCAGGTGA	126	24	IGHV1-2*01,IGHV1-2*05	IGHJ6*02	IGHV1-2*00_IGHJ6*02	No	Out-of-frame	No	No-hit	0.000115865
220805015122080501513A0328A10F79_55918	GACATGTCCACAAGCACAGCCATGAATCGCCTAATCATTCTGACAGATTTCTGCAGATGCTGTGCTCAGGTCACCGTCTCCTCAGGTGA	89	24	IGHV1-38-4*01	IGHJ4*01,IGHJ4*02,IGHJ4*03	IGHV1-38-4*01_IGHJ4*00	No	In-frame	Yes	No-hit	0.000115865
220805015122080501513A0328A10F79_46503	AGGCAGATTCACCATCTCAAGAGACAACGCCGAGAATTCCCTGCAGTCTGACAGCTGAGGACACGGCCTTCCAGTAATGACTAGTAGTTAAAAAATGGGGCCAGGGAGCCCTGGTCACCGTCTCCTCAGGTGA	133	24	IGHV3-9*01,IGHV3-9*02	IGHJ4*02,IGHJ5*02	IGHV3-9*00_IGHJ5*02	Yes	In-frame	No	No-hit	0.000115865
220805015122080501513A0328A10F79_31558	AGCGCCGATTCATCATCTCCTACTGTCAGTCCACGGAACTTGAGTTGTCCTGACTCTATCCTCAGTTCAAGGATGGGCATAAAAATCTGCTGGCCAAGCAGAGCAGTACATCCTTCTGGCATCAGATATTGAGTCAGGCATGGGCATATAACTAACCAGAGACAGTGAGATGCAATCCTGACACTTTGGCTGGGACTCTTAAGAGAAAGCATTTTCTCTTTTCTGCTGAAATTGGAACCATGAAGAAGGCAGCCTGGATCTGCTGGTCACCGTCTCCTCAGGTGA	285	24	IGHV3-19*01	IGHJ4*01,IGHJ4*02,IGHJ4*03	IGHV3-19*01_IGHJ4*00	Yes	Out-of-frame	No	No-hit	0.000115865
220805015122080501513A0328A10F79_25215	TGAAGGGCGATTCACCATCTCCAGAGACAACGCCAAGAACTCACTGTATCTGCAAATGAACAGCCTGAGAGCCGAGGACACGGCTGTGTACTACTGTGCGAGATGTCTGGGAACTGGAACGACCTTTGATGCTTTTGATATCTGGGGCCAAGGGACAATGGTCACCGTCTCCTCAGGTGA	180	24	IGHV3-11*06,IGHV3-21*01,IGHV3-21*02	IGHJ3*02	IGHV3-21*00_IGHJ3*02	Yes	In-frame	No	No-hit	0.000115865
220805015122080501513A0328A10F79_11339	CAAGTCCATCAGCACTGCCTATGCAGGTAGAGCTGAGCTGCCTTGATCAGCAGCAGAAGCAGAATGAGCAGGGAGGTCACCGTCTCCTCAGGTGA	95	24	IGHV1|OR15-1*01,IGHV1|OR15-1*02,IGHV1|OR15-1*03	IGHJ4*01,IGHJ4*02,IGHJ4*03	IGHV1|OR15-1*02_IGHJ4*00	Yes	Out-of-frame	No	No-hit	0.000115865
220805015122080501513A0328A10F79_35147	GACATGTCCACAAGCACAGCCAACATTATACTGAATGGGCAGAAGGTGGAAGCATTCCCCTGGAAAACCAGCATAGGACATGATGTCCTCTCCCACCACTCCTATTCAACATAGTATTGGAAGTCCTGGTCACTGTCTCCTCAGGTGA	148	23	IGHV1-2*01,IGHV1-2*02,IGHV1-2*03	IGHJ1*01,IGHJ4*01,IGHJ4*02	IGHV1-2*00_IGHJ4*00	Yes	Out-of-frame	No	No-hit	0.000111038
220805015122080501513A0328A10F79_29952	CTCCGTGAAGGGCAGATTCACCATGTCCAGGGACACGTCCACAAACACAGTCTACATGGAGCTAAGCAGCCTGACATCTGAGGACACGGCCGTCTATTACTGTGCGAGAGAAGATTACAGCAGCTCGTATGACTACTGGGGCCAGGGAACCCTGGTCACCGTCTCCTCAGGTA	173	23	IGHV1-46*04	IGHJ4*02	IGHV1-46*04_IGHJ4*02	No	In-frame	Yes	No-hit	0.000111038
220805015122080501513A0328A10F79_54619	CTCCGTGAAGGGCAGATTCACCATCTCCAGAGACAATACCAAGAACACCCTGTCTCTTCAAATGAGCAGACTGAGAGTCGACGACACAGCCGTTTATCACTGTACGAGAGCATATGGTAATAATTGGTTCGACTTGTGGGGCCAGGGAGTCCTGGTCACTGTCTCCTCAGGTGA	174	20	IGHV3-53*01,IGHV3-53*02,IGHV3-66*01	IGHJ5*01,IGHJ5*02	IGHV3-53*00_IGHJ5*00	No	In-frame	Yes	No-hit	9.65545e-05
220805015122080501513A0328A10F79_33498	AGCGCCGATTCATCATCTCCTGTACTTCCTGTACTTCCCTGTACCTAGATGTGGAATGAGGGCATATTTGTTGGTGTACACATCCTCCCAAGACAAAGTTCCCAACTCCCTCCTCTGTGCTAAGGTGCCAGGTCACCGTCTCCTCAGGTGA	151	20	IGHV3-16*01,IGHV3-16*02	IGHJ4*01,IGHJ4*02,IGHJ4*03	IGHV3-16*00_IGHJ4*00	Yes	In-frame	No	No-hit	9.65545e-05
220805015122080501513A0328A10F79_2361	CCGTCCCTCAAGAGTCGAATCACCATGTCAGTAGACACGTCCAAGAACCAGTTCTACCTGAAGCTGAGCTCTGTGACCGCCGCGGACACGGCCGTGTATTACTGTGCGAGGGACGTATTACGATTTTTGGAGTGGTTATTGCCCCTTTAAGGCCTTTGACTACTGGGGCCAGGGAACCCTGGTCACCGTCTCTAGGTA	198	20	IGHV4-55*08	IGHJ4*02	IGHV4-55*08_IGHJ4*02	Yes	Out-of-frame	No	No-hit	9.65545e-05
220805015122080501513A0328A10F79_315	GAAGGGCCGGTTCACCATCTCCCGAGACAACGCCAAGAAGTCACTGTATCCGCAAATAGGGAGTCCGAGAGCCGAGGACACGGCCTTTTATGGTTGTGCGACAAAGGTTTTGGCAGCAGTTGCTATCGGAGGGTCGAGAGTACTACTCCGACGACGGGATGGACGTCTGGGGCCAAGGGACCACGGTCACCGTTCCTCGTGA	202	19	IGHV3-20*01,IGHV3-20*02,IGHV3-20*03	IGHJ6*02	IGHV3-20*00_IGHJ6*02	No	Out-of-frame	No	No-hit	9.17267e-05
220805015122080501513A0328A10F79_29308	AGGCAGATTCACCATCTCAAGAGACAACGCCAAGAACTCACTGTATCTGCAAATGGACAGCCTGAGAGCCGAGGGCACGGCTGTTTATTACTGTGCGAGAGAGGCAGTACAGCTATGGCTCACTACCTGGGGTTACTACTTTGACTACTGGGGCCAGGGAACCCTGGTCACCGTCTCCTCAGGTA	185	19	IGHV3-48*03,IGHV3-69-1*02	IGHJ4*02	IGHV3-69-1*02_IGHJ4*02	No	In-frame	Yes	No-hit	9.17267e-05
220805015122080501513A0328A10F79_22986	CTCCGTGAAGGGCAGATTCATAGTCTACAGCCACCAGGGCAAAATCTTTATCTGAAGTGTGTTACTCCAGCGTTGAGCTAAATAAAGGAGTTAGTGGGTCACCGTCTCCTCAGGTGA	117	19	IGHV3-43*01,IGHV3-43*02,IGHV3|OR16-10*01	IGHJ4*01,IGHJ4*02,IGHJ4*03	IGHV3-43*00_IGHJ4*00	Yes	In-frame	No	No-hit	9.17267e-05
220805015122080501513A0328A10F79_10595	GAAGGGCCGACCATCTCCAGAGACAACCCCAAGAACTCACTGTATCTGCAAATGAACAACCTGAGAGCCGAGGACACGGCTGTGTATTACTGTGCGAGAATAAGTAAGGGCGTCTGGGGCCAAGGGACCACGGTCACTGTCTCCTCAGGTGA	152	18	IGHV3-11*06,IGHV3-21*01,IGHV3-21*02	IGHJ6*02	IGHV3-21*00_IGHJ6*02	Yes	In-frame	No	No-hit	8.6899e-05
220805015122080501513A0328A10F79_44260	CCAAAAGCATCACCTATCTGCAGACACAGGAGAAACTGAAAACAGAGTAGAAGTTACCCTTTCATATGGGAAATTTACATTTACAAAGGAAATCTCCCTTTGTAAGGATGTCTCCCTCTCTGTACCAGGAAGAGAAGGATGTCTCCAAATCACTAGAGACTTATCAATGGATAAGCACTGACTTTAATATGCATAGCAAACCTTACCCTTGTTTACTGTGCTTTTCCTGGTCACTGTCTCCTCAGGTGA	249	17	IGHV3-22*01,IGHV3-22*02	IGHJ1*01,IGHJ4*01,IGHJ4*02	IGHV3-22*00_IGHJ4*00	Yes	Out-of-frame	No	No-hit	8.20713e-05
220805015122080501513A0328A10F79_43527	CTCCGTGAAGGGCAGATTCAACCATCTGAGAAAAGTCCAGGAATGGGCTCACTCTCCTCAAGATTAGCACTGATGTCATCTTGCCCTGAGGTCTGGTCATTCTCCCAGGGGTTTTATAAATCTCTACGGTCTGTCCGAGAAATTCATCAAAGACTAGTCTGGCCACAGCTGCTCCTGGACAGGGACTTCCCAGGGAGTTCCATGAAGGTTCTTGTCAATACAGGTAAGTGCTAAAAAGGTCACTGTCTCCTCAGGTGA	258	17	IGHV3-30*13,IGHV3-66*01,IGHV3-66*04	IGHJ4*01,IGHJ4*02,IGHJ4*03	IGHV3-66*00_IGHJ4*00	Yes	Out-of-frame	No	No-hit	8.20713e-05
220805015122080501513A0328A10F79_48638	CCGTCCTCAAGAGTCGAATCATCTTGTCAGTCGACACGTCCAAGAACCAGTTCTCCCTGAGGCTGAACTCTGTGACCGCCGCGGACACGGCTGTCTATTACTGTGCGAGGGGCCAGACGACCGATCTTCCATCTGGATATTTCCTCCACTGGGGCCAGGGCACCCTGGTCACCGTCTCCTCAGGTGA	187	16	IGHV4-34*01,IGHV4-34*02,IGHV4-34*13	IGHJ1*01	IGHV4-34*00_IGHJ1*01	No	In-frame	Yes	No-hit	7.72436e-05
220805015122080501513A0328A10F79_39392	AGGCAGATTCACCATCTCAAGAGACAATTCCAAGAACACGCTGTATCTGCAAATGAACAGCCTGAGAGCTGAGGACACGGCTGTGTATTACTGTGCGAGAGATCGGGGATACAGCTATGGTTACGTCCCCGACGTAGGCTACTACTACTACGGTATGGACGTCTGGGGCCAAGGGACCACGGTCACCGTCTCCTCAGGTGA	201	16	IGHV3-64*04	IGHJ6*02	IGHV3-64*04_IGHJ6*02	No	In-frame	Yes	No-hit	7.72436e-05
220805015122080501513A0328A10F79_30138	AGCGCCGATTCATCATCTCCAGAGACAACGCCAAGAACACACTGTATCTGGAGATGAACAGTCTCAGAGCCGAGGATACGGCTGTGTATTATTGTGGAAGGAGTGGCAGCGACTACTACAACCTTGACTACTGGGGACAGGGAACCCTGGTCACCGTCTCCTCAGTAA	168	16	IGHV3-74*01,IGHV3-74*02,IGHV3-74*03	IGHJ4*02	IGHV3-74*00_IGHJ4*02	No	In-frame	Yes	No-hit	7.72436e-05
220805015122080501513A0328A10F79_2545	AGCGCCGATTCATCATCTCCTGGAGTACCTGCACCAAATCGGTATATGATTGCCATTTTCTCAGTTTCTGGTATGTCTCCGGCATCATTCCAAACAGTCCGTATGGCTGCCATCAGACCCTCAATTACCGTGAGGTCACCGTCTCCTCAGGTGA	154	16	IGHV3-33*03,IGHV3-43*01,IGHV3-43*02	IGHJ4*01,IGHJ4*02,IGHJ4*03	IGHV3-43*00_IGHJ4*00	No	In-frame	Yes	No-hit	7.72436e-05
220805015122080501513A0328A10F79_44254	GACATGTCCACAAGCACAGCATGCAGCCACATCAGCATCACAGAGATCAAATGCCTCCTTTCCTTGATGGGAAAAAGGTTCTTACAGAGATGAAGGTCACCGTCTCCTCAGGTGA	115	15	IGHV1-58*01,IGHV1-58*02,IGHV1-58*03	IGHJ4*01,IGHJ4*02,IGHJ4*03	IGHV1-58*00_IGHJ4*00	Yes	Out-of-frame	No	No-hit	7.24158e-05
220805015122080501513A0328A10F79_18086	GAAGGGCCGATTGACCATCTCAAGAAAACCCCCCAAAAACAATAGCAACAACAAAAACACACAGAAATAAAGTATTTTGAGAAAGGAGAGGTCACTGGTCTCCAGGGCCGCACAGAGGTGAGTAAGAGTAAAGGATGAAGAATGCATTTCATACGGCATCAGGGTCACTGTCTCCTCAGGTGA	183	15	IGHV3-33*03,IGHV3-74*01,IGHV3-74*02	IGHJ4*01,IGHJ4*02,IGHJ4*03	IGHV3-74*00_IGHJ4*00	Yes	In-frame	No	No-hit	7.24158e-05
220805015122080501513A0328A10F79_58062	AGGCAGATTCACCATCTCAAGAGACAATTCCGAGAACACGCTGTATCTGCAAATTAACAGCCTGACAGCTGAGGACACGGCTGTCTATTACTGTGCGAGAGTTCGCTGCCCCCTCCATGCGCTGCAAGATGTACCAGCACCTGCTTGTCGCTGGTTCGACCCCTGGGGCCAGGGAACCCTGGTCACCGTCTCCTCAGGTAA	201	14	IGHV3-64*04	IGHJ5*02	IGHV3-64*04_IGHJ5*02	No	In-frame	Yes	No-hit	6.75881e-05
220805015122080501513A0328A10F79_55020	AAGTTCCAGGGCAGAGTCACGATCTCCGTCGACACATCGAACAACCAATTCTCCCTGAGGCTGAACTCTGTGACCGCCGCAGACACGGCTGTGTATTACTGTGCGAGACATTGGTGGTCCGGGGGACTGACCTACTTTGACTTCTGGGGCCAGGGAACCCGGGTCACTGTCTCCTCAGGTGA	182	14	IGHV4-39*01	IGHJ4*02	IGHV4-39*01_IGHJ4*02	No	In-frame	Yes	No-hit	6.75881e-05
220805015122080501513A0328A10F79_44652	GTCCATCAGCACAGCCTACAGGAGCCACCCACACACAGCTCACAGGAAGAAGATAAGCTCCAGACCCCAGGGCGGGACCTGCCTTCCTGCCACCACTTACACACAGGCCAGGGAGCTGTTCCCACACAGATCAACCCCAAACCGGGACTGCCTGGCACTACGGTCACCGTCTCCTCAGGTGA	182	14	IGHV1|OR15-5*01,IGHV1|OR15-5*02,IGHV1|OR21-1*01	IGHJ4*01,IGHJ4*02,IGHJ4*03	IGHV1|OR15-5*00_IGHJ4*00	No	In-frame	No	No-hit	6.75881e-05
220805015122080501513A0328A10F79_36919	AGCGCCGATTCATCATCTCCAGAGACAACGCATCCGCAAATGACAGTCTAAGAGCCGAAGACACGGCTGTGTCTTACTGTGCAAGAGGTCCCAGACCCCCACACGGCACCTCTTGGTCAGATATTACAATGGCGACCTGGCCCCCCCTGAGGCAGCTGCTTCGACCCCTGGGGCCAGGGAACCCTGGTCACCGTCTCCTCAGGGA	205	14	IGHV3-74*01,IGHV3-74*03	IGHJ5*02	IGHV3-74*00_IGHJ5*02	No	Out-of-frame	No	No-hit	6.75881e-05
220805015122080501513A0328A10F79_3352	CTGTCCCTCAAGAGTCGAATCACGATATCCGTCGACACATCCAACAACCAATTCTCCCTGAGGCTGAACTCTGTGACCGCCGCAGACACGGCTGTGTATTACTGTGCGAGACATTGGTGGTCCGGGGGACTGACCTACTTTGACTTCTGGGGCCAGGGAACCCTGGTCACCGTCTCCTCAGGTAA	185	14	IGHV4-39*01	IGHJ4*02	IGHV4-39*01_IGHJ4*02	No	In-frame	Yes	No-hit	6.75881e-05
220805015122080501513A0328A10F79_2728	GAAGGGCCCACCATCTCCAGAGACAACGCCAAGAACACACTGTATCTGGAGATGAACAGTCTCAGAGCCGAGGATACGGCTGTGTATTATTGTGGAAGGAGTGGCAGCGACTACTACAACCTTGACTACTGGGGACAGGGAACCCTGGTCACTGTCTCCTCAGGTGA	167	14	IGHV3-74*01,IGHV3-74*02,IGHV3-74*03	IGHJ4*02	IGHV3-74*00_IGHJ4*02	No	In-frame	Yes	No-hit	6.75881e-05
220805015122080501513A0328A10F79_24963	GACATGTCCACAAGCACAGCACAGAGAGGCTGAGCAACTTGCTCAAGATACACAACTAGTAAGTGGTGAGGCTCAGATTTGAACCCAGCTAATCTGGTGCCACGGTCACCGTCTCCTCAGGTGA	124	14	IGHV1-58*01,IGHV1-58*02,IGHV1-58*03	IGHJ4*01,IGHJ4*02,IGHJ4*03	IGHV1-58*00_IGHJ4*00	Yes	In-frame	No	No-hit	6.75881e-05
220805015122080501513A0328A10F79_24601	AAGTTCCAGGGCAGAGTCACCATCTCCAGAGACAATACCAAGAACACCCTGTCTCTTCAAATGAGCAGACTGAGAGTCGACGACACGGCCGTTTATCACTGTACGAGAGCATATGGTAATAATTGGTTCGACTTGTGGGGCCAGGGAGTCCTGGTCACTGTCTCCTCAGGTGA	173	14	IGHV3-53*01,IGHV3-53*02,IGHV3-66*01	IGHJ5*01,IGHJ5*02	IGHV3-53*00_IGHJ5*00	No	In-frame	Yes	No-hit	6.75881e-05
220805015122080501513A0328A10F79_24014	CAGTTCTCCCTGCAGCTGAACACAGAGGAAGCCCGTGGAGCCTGGCCGTGAGCCAGGTGCTCAAGGCGGGCGGCGGGCGGCGGCCTTCAAATGGCAGGGGGGTCACCGTCTCCTCAGGTAA	121	14	IGHV4-28*01,IGHV4-28*02,IGHV4-28*03	IGHJ4*01,IGHJ4*02,IGHJ4*03	IGHV4-28*00_IGHJ4*00	Yes	In-frame	No	No-hit	6.75881e-05
220805015122080501513A0328A10F79_16299	ACCTCCAGAGATAACGCCAAGGCCCTGCTTCACAGGCAATGAACAGTGGGGCACACACGAGACATGTTCCCTCTGGGTTGGGCTCCCCTGACATCAGGCTATGAAGCAGACAGCTGTGCACACACTGTACTGTTTAACACACATGGGAAGTCATTATTGCACATGCCACTCGGTCACTGTCTCCTCAGGTGA	192	14	IGHV3-25*01,IGHV3-25*02,IGHV3-25*03	IGHJ4*01,IGHJ4*02,IGHJ4*03	IGHV3-25*00_IGHJ4*00	Yes	Out-of-frame	No	No-hit	6.75881e-05
220805015122080501513A0328A10F79_44852	CAAGTCCATCAGCACTGCCTGGAGGGAGGGTAGGAAGCCGAAGGGCTGGTGGCTGACACCCAACAGTGAAGGAGCTGGAATCACCGTTCTCTCACTCCCATTTAAATCACTTCATTGTTAAGGGCCATGCAGTCTGATGACATTTTAGTCACCAGAAACTGTTCCTTAATTATTCAGATACTGTATGCCCAGTATGCAGTGCATTGCCTGGCATAGGTCACCGTCTCCTCAGGTGA	236	13	IGHV5-10-1*01,IGHV5-10-1*03,IGHV5-10-1*04	IGHJ4*01,IGHJ4*02,IGHJ4*03	IGHV5-10-1*00_IGHJ4*00	Yes	Out-of-frame	No	No-hit	6.27604e-05
220805015122080501513A0328A10F79_27207	TGAAGGGCCGATTCACCATCTCCAGAGACAATCCCAAGAACTCACTGTATCTGCAAATGAACAACCTGAGGGCCGAGGACACGGCTGTGTATTACTGTGCGAGAATAAGTAAGGGCGTCTGGGGCCAAGGGACCACGGTCACCGTCTCCTCAGGTA	156	13	IGHV3-48*01	IGHJ6*02	IGHV3-48*01_IGHJ6*02	No	In-frame	Yes	No-hit	6.27604e-05
220805015122080501513A0328A10F79_11864	GACATGTCCACAAGCACAGCCTACAGGAACCATGAGCTGACTAACCATCTTTTCTTTATAAATTACCCAGTTCTTTATGGCAACGTAAGAATGGACCAATAGAGCACATACACACACCATAGATACACACAGTTGGCCTTTTCAATGTCTGGATACTTTTAAAATATTACAACTGGTCACCGTCTCCTCAGGTGA	195	13	IGHV1-58*01,IGHV1-58*02,IGHV1-58*03	IGHJ4*01,IGHJ4*02,IGHJ4*03	IGHV1-58*00_IGHJ4*00	Yes	In-frame	No	No-hit	6.27604e-05
220805015122080501513A0328A10F79_36302	CTCCGTGAAGGGCAGATTCACCACTACCAGCATCTCTTCCATGATCTCTGGGCCCCGCCTGAAATTACTAAGGACTCAACTCTCGCCTAGCTGGGGGAACCCAAGCAGGTCACTGTCTCCTCAGGTGA	128	12	IGHV3-64D*08	IGHJ4*01,IGHJ4*02,IGHJ4*03	IGHV3-64D*08_IGHJ4*00	No	Out-of-frame	No	No-hit	5.79327e-05
220805015122080501513A0328A10F79_14437	CTCCGTGAAGGGCAGATTCACCATCCCCAGAGACAATTCCAAGAACACGCTGTATCTGCAAATGAACAGCCTGAGAGCTGAGGACACGGCTGTGTATTACTGTGCGTCCCGTATAGCAGTGGCTGGTACGGCCGATACTGACTACTGGGGCCAGGGAACCCTGGTCACCGTCTCCTCAGGTA	182	12	IGHV3-30*02,IGHV3-30*03,IGHV3-30*04	IGHJ4*02	IGHV3-30*00_IGHJ4*02	No	In-frame	Yes	No-hit	5.79327e-05
220805015122080501513A0328A10F79_56817	GACATGTCCACAAGCACAGCCAGAAACTAGCTGCCCCGCCGGTCTCCGCCTTCACGAGCGCTGGATATTGGGCAGTGATGCCCGCCGCGCGTTATTCCACGGGGACGGGGACGCGAAGGTCGTTTACAGACCGTCCCGGGTCACCGTCTCCTCAGGTGA	159	11	IGHV1-58*01,IGHV1-58*02,IGHV1-58*03	IGHJ1*01,IGHJ4*01,IGHJ4*02	IGHV1-58*00_IGHJ4*00	Yes	Out-of-frame	No	No-hit	5.31049e-05
220805015122080501513A0328A10F79_52967	AAGTTCCAGGGCAGAGTCACATTGCTTACCATTGCCTTGCCCCAGAAGTCATGTACCATGTACTCATATGTTATATTCAGCAGGGTGGTCACCGTCTCCTCAGGTAA	107	11	IGHV1-68*01	IGHJ4*01,IGHJ4*02,IGHJ4*03	IGHV1-68*01_IGHJ4*00	No	In-frame	Yes	No-hit	5.31049e-05
220805015122080501513A0328A10F79_4565	AAGTTCCAGGGCAGAGTCACACTCAAGCAGGAGACACAACCCACATCCACCATCTTTGTCCAGAGCCTGGGATCCCCAACAAGCGGACACACTCAAGGAGCTCCTCTGAGCTCGGGGACCGGGCAATAACGATGAGTCTGGGGAGCCTTTCACAGAGGTCACCGTCTCCTCAGGTGA	177	11	IGHV1|OR15-9*01	IGHJ4*01,IGHJ4*02,IGHJ4*03	IGHV1|OR15-9*01_IGHJ4*00	Yes	Out-of-frame	No	No-hit	5.31049e-05
220805015122080501513A0328A10F79_43913	TGAAGGGCCGATTCACCATCTTCATACTCCATTTAAAAAAATGGAGGCTTTGGATTTAGGCAGCATGCCTAAGGTCACCGTCTCCTCAGGTAA	93	11	IGHV3-53*04	IGHJ4*01,IGHJ4*02,IGHJ4*03	IGHV3-53*04_IGHJ4*00	Yes	Out-of-frame	No	No-hit	5.31049e-05
220805015122080501513A0328A10F79_3494	GAAGGGCCGGTTCACCATCTCCAGAGACAACGCCAAGAACACACTGTATCTGGAGATGAACAGTCTCAGAGCCGAGGATACGGCTGTGTATTATTGTGGAAGGAGTGGCAGCGACTACTACAACCTTGACTACTGGGGACAGGGAACCCTGGTCACCTCTCCTGGTGA	168	11	IGHV3-74*01,IGHV3-74*02,IGHV3-74*03	IGHJ4*02	IGHV3-74*00_IGHJ4*02	No	In-frame	Yes	No-hit	5.31049e-05
220805015122080501513A0328A10F79_25184	CAGGAAGGGCAGATTCACCATCTTCATACTCCATTTAAAAAAATGGAGGCTTTGGATTTAGGCAGCATGCCTAAGGTCACTGTCTCCTCAGGTGA	95	11	IGHV3-38*01,IGHV3-38*02,IGHV3-38*03	IGHJ4*01,IGHJ4*02,IGHJ4*03	IGHV3-38*00_IGHJ4*00	Yes	Out-of-frame	No	No-hit	5.31049e-05
220805015122080501513A0328A10F79_25116	AAGTTCCAGGGCAGAGTCACCATTTCCGTTGACAAGTCCAGGAACCAGGTCTCCCTGACGTTGAGGTCTGTGACCGCCGCAGACACGGCTCTCTACTTCTGTGCGAGACGCGGTGTACAATCATCGACTTTCTTCTTTGACATGTGGGGCCCGGGAATCCTGGTCACTGTCTCCTCAGGTG	181	11	IGHV4-39*01	IGHJ4*02	IGHV4-39*01_IGHJ4*02	No	In-frame	Yes	No-hit	5.31049e-05
220805015122080501513A0328A10F79_23549	CAGGAAGGGCAGATTCACCATCTCAAGAGACAACCCCAAGAACTCACTGTATCTGCAAATGAGCAACCTGAGAGCCGAGGACACGGCTGTGTATTACTGTGCGAGAATAAGTAAGGGCGTCTGGGGCCAAGGGACCACGGTCACTGTCTCCTCAGGTGG	159	11	IGHV3-11*06,IGHV3-21*01,IGHV3-21*02	IGHJ6*02	IGHV3-21*00_IGHJ6*02	No	In-frame	Yes	No-hit	5.31049e-05
220805015122080501513A0328A10F79_11694	GACATGTCCACAAGCACAGCCTACAGGAAAGGAAGATGTCTGCCTGAGGATGCATGCCGTTTACTTGTTTACTTAAGTAAGTGATGGTCCCTGGAACCTTGGCAGGGGGATTAGTACTGAAGGTAGCTGTGAGCAAGACCTGCTCATCTACATGGTATAATGTGAAGGTCACCGTCTCCTCAGGTGA	187	11	IGHV1|OR15-5*01,IGHV1|OR15-5*02,IGHV1|OR21-1*01	IGHJ4*01,IGHJ4*02,IGHJ4*03	IGHV1|OR15-5*00_IGHJ4*00	Yes	Out-of-frame	No	No-hit	5.31049e-05
220805015122080501513A0328A10F79_9871	CCGTCCCTCAAGAGTCGAGTAGCTAGGACTATAGGCACGTGCCACCACCAAGCCCAGCTATTTTTAAAATTTTTGTGTAGAGGCCAGGTCTCACTATGTTGCCCAGGCTGGTCTCAAACTCCTGGGTTCAAGCTATCCTCCCGCCTTGGCCTCCCAAAGTGCTGGGATTACAGGCATGGACCACTGTCCTCAGTCCCATGTTATATTTCTATGAGACAGCTCTGGTCTGGACCATGCCTCCCTCCCTGGACCTGGTCCCATAGGGCTGGTCACTGTCTCCTCAGGTGA	288	10	IGHV4-28*01,IGHV4-28*02,IGHV4-28*03	IGHJ4*01,IGHJ4*02,IGHJ4*03	IGHV4-28*00_IGHJ4*00	No	Out-of-frame	No	No-hit	4.82772e-05
220805015122080501513A0328A10F79_50674	CCATCTCTGAAGAGCAGGCTGATGAAGCTGCAACACCTGCCCCACACACAAGGGGGCCCAGTCCTCAACTGGTCCACTCTGAGCTTCAGGTTGCCCTCCAGGACCTATCTGATGAGAGTCCCACTCCCTCCACCCCTAGCCAGGTCACCGTCTCCTCAGGTGA	163	10	IGHV2-70*18,IGHV2-70*19,IGHV2-70*20	IGHJ4*01,IGHJ4*02,IGHJ4*03	IGHV2-70*00_IGHJ4*00	No	Out-of-frame	No	No-hit	4.82772e-05
220805015122080501513A0328A10F79_43982	GACATGTCCACAAGCACAGCCTACCTGCAGTGGAGCAGCCTGAAGGCCTCGGACACCGCCATGTATTACTGTGCGAGACTGGGGAGGAGAACGCGGGGCTATTTGACTACTGGGGCCAGGGAACCCTGGTCACTGTCTCCTCAGGTGA	148	10	IGHV5-51*01,IGHV5-51*02,IGHV5-51*07	IGHJ4*02	IGHV5-51*00_IGHJ4*02	No	Out-of-frame	No	No-hit	4.82772e-05
220805015122080501513A0328A10F79_35280	AAGTTCCAGGGCAGAGTCACCAGGGGCATGGCAAAGTCCCTGCGGAGCACAGAAACCCAGGATAGCACCACAGAGAAGGTAGCAAGGCATCCCGTCTCTGCCACAATATCTCCCCCACCAAGATCTGCTAAGAGCCATGAGAGACTTCCTTTTATGGGAAAAGGTTAAGATGGACATCCCATTGGTCTCCATTACCACCACAGACACCTGCACCCCTTGCTAAGGGAGAGACGGTCACCGTCTCCTCAGGTGA	253	10	IGHV1-68*01	IGHJ4*01,IGHJ4*02,IGHJ4*03	IGHV1-68*01_IGHJ4*00	Yes	Out-of-frame	No	No-hit	4.82772e-05
220805015122080501513A0328A10F79_30154	CAGGAAGGGCAGATTCACCATCTCCAGAGACAACGCCAAGAACTCAGTGTGTCTGCAAATGAACGGCCTGAGAGCCGAGGACACGGCCGTCTATTACTGTGCGAGAGGGGGAATTGGTGACTACTGGGGCCAGGGAACCCTGGTCACCGTCTCTCAGGGA	160	10	IGHV3-11*05,IGHV3-21*04,IGHV3-7*03	IGHJ4*02	IGHV3-7*03_IGHJ4*02	No	In-frame	Yes	No-hit	4.82772e-05
220805015122080501513A0328A10F79_26420	TGAAGGGCCGATTCACCATCTCCCCGGACACCTCCAGAAACCAGGTGGTCCTTACAATGACCAACATGGACCCTGTGGACACAGCCACACATTACTGTGCACACAGACGACGCTAACAACACCTGGTAAAGACTTTCTACTTCTACTTCGNNNNNNCTGTCTCCTCAAAATGACCAACATGGTCCCTGTGGACACAGCCACATATGACTTTGCACACACACGACGATAGCAGCACCTGGTAAAGACTTTCTCTTGGTACTTCGATCTCTGGGGCCGTGGCACCCTGGTCACCGTCTCCTCAGGTGA	306	10	IGHV2-5*01,IGHV2-5*02,IGHV2-5*05	IGHJ2*01	IGHV2-5*00_IGHJ2*01	Yes	Out-of-frame	No	No-hit	4.82772e-05
220805015122080501513A0328A10F79_53105	GAAGGGCCGGTTCACCATCTCCAGAGGCAACGCCAAGGACTCACTGTATCTGCAAATGAACAGCCTGGGAGCCGAGGACACGGCTGTGTATTACTGTGCGAGATGTCTGGGAACTGGAACGACCTTTGATGCTTTTGATATCTGGGGCCAAGGGACAATGGTCACTGTCTCCTCAGGTGA	180	9	IGHV3-11*06,IGHV3-21*01,IGHV3-21*02	IGHJ3*02	IGHV3-21*00_IGHJ3*02	No	In-frame	Yes	No-hit	4.34495e-05
220805015122080501513A0328A10F79_50321	GAAGGGCCGATTGACCATCTCACACTCTAACGACTAGAAAACCAAAGACTTGCTTTCCCAGCTTCCTTTGCAGCTGGGGGTCACCGTCTCCTCAGGTGA	99	9	IGHV3-74*01,IGHV3-74*02,IGHV3-74*03	IGHJ4*01,IGHJ4*02,IGHJ4*03	IGHV3-74*00_IGHJ4*00	Yes	In-frame	No	No-hit	4.34495e-05
220805015122080501513A0328A10F79_36117	CAAGTCCATCAGCACTGCCTTCGGAGTCAACTAGGCTGAAAACCTCAAGAGTCACTTTCACTGCACCTTCTCTTTCATCCTCTAATTCTAAGGGGTCACCGTCTCCTCAGGTGA	114	9	IGHV5-10-1*01,IGHV5-10-1*03,IGHV5-10-1*04	IGHJ4*01,IGHJ4*02,IGHJ4*03	IGHV5-10-1*00_IGHJ4*00	Yes	Out-of-frame	No	No-hit	4.34495e-05
220805015122080501513A0328A10F79_35224	GACATGTCCACAAGCACAGCCTACATGGAGCTGAGCAGCCTAAGATCTGAGGACACGGCCGTGTATTACTGTGCGAGACGCGCCGCCGAGAGCGGAATTACGTGGATACAGCTATGGATGGGGGGAACCCTTGACTACTGGGGCCAGGGGACCCTGGTCACTGTCTCCTCAGGTGA	176	9	IGHV1-58*01,IGHV1-58*02,IGHV1-58*03	IGHJ4*02,IGHJ4*03	IGHV1-58*00_IGHJ4*00	No	In-frame	Yes	No-hit	4.34495e-05
220805015122080501513A0328A10F79_24600	TGAAGGGCCGATTCACCATCTCAGAAATCACCACTGAAGAACTTACTTATGTAACCAAACACCATCTACACCCCAATAACTTATAGaaaataaaataaaataataaaaaaaGTTTCAAGCCTACAGACATTCATTGTACTTGCAGAAAACGTAATGCAGGGGCGGGTCCGGCTCCTTGAACAGACACACGTGGCCGGGTGGTCACTCCCTCTGCAACCAATTAGACACAGACAAGTGCTTTGCAGGTCACCGTCTCCTCAGGTA	264	9	IGHV3-11*03,IGHV3-11*05,IGHV3-11*06	IGHJ4*01,IGHJ4*02,IGHJ4*03	IGHV3-11*00_IGHJ4*00	Yes	Out-of-frame	No	No-hit	4.34495e-05
220805015122080501513A0328A10F79_56773	GACATGTCCACAAGCACAGCCTACACGACGCGATCTAGCGCCGATTCATCATCTCCTACACGACGCTCTTCCGGTCACCGTCTCCTCAGGTA	92	8	IGHV3-53*02,IGHV3-53*03,IGHV3-53*04	IGHJ4*01,IGHJ4*02,IGHJ4*03	IGHV3-53*00_IGHJ4*00	No	Out-of-frame	No	Found	3.86218e-05
220805015122080501513A0328A10F79_42185	AAGTTCCAGGGCAGAGTCACAAACAGCAGAACATGCCCCAGAGAACCAGAGAGCCTCGGCCAGTGGCTGGGAGGCAGCCCCCAGGACCCTGGGGCCCACAGGTCACCGTCTCCTCAGGTGA	121	8	IGHV1-68*01	IGHJ4*01,IGHJ4*02,IGHJ4*03	IGHV1-68*01_IGHJ4*00	No	In-frame	No	No-hit	3.86218e-05
220805015122080501513A0328A10F79_37011	CAAGTCCATCAGCACTGCCTACATGGAGCTGAGCAGGCTGAGATCTGACGACACGGTCGTGTATTTCTGTGCGAGAGGGACCAGTCCGATTTTTGGAGTGGTTATTATAGCCGGGTTTGACTACTGGGGCCAGGGAACCCTGGTCACCGTCTCCTCAGGTA	161	8	IGHV1-2*01,IGHV1-2*05	IGHJ4*02	IGHV1-2*00_IGHJ4*02	No	In-frame	Yes	No-hit	3.86218e-05
220805015122080501513A0328A10F79_33694	TGAAGGGCCGATTCACCATCTCCAGAGACAATATCAAGAACACCCTGTCTCTTCAAATGAGCAGACTGAGAGTCGACGACACGGCCGTTTATTACTGTACGAGAACATATGGTAATAATTGGTTCGACCTGTGGGGCCAGGGAGTCCTGGTCACCGTCTCCTCAGGTA	168	8	IGHV3-53*01,IGHV3-53*02	IGHJ5*02	IGHV3-53*00_IGHJ5*02	No	In-frame	Yes	No-hit	3.86218e-05
220805015122080501513A0328A10F79_22036	CAGTTCTCCCTGCAGCTGAACATTGAGAACACATGGACACAGGAGGGGAACATCACACACTGGGTCACCGTCTCCTCAGGT	81	8	IGHV4-28*04	IGHJ4*01,IGHJ4*02,IGHJ4*03	IGHV4-28*04_IGHJ4*00	No	Out-of-frame	No	No-hit	3.86218e-05
220805015122080501513A0328A10F79_217	CAGGAAGGGCAGATTCACCATCCCCAGAAACAACGCCAAGAACTCACTGTATCTGCAAATGAACAGCCTGAGAGCCGAGGACACGGCTGTGTATTACTGTGCGAGATGTCTGGGAACTGGAACGACCTTTGATGCTTTCGATATCTGGGGCCAAGGGACAATGGTCACTGTCTCCTCAGGTGA	183	8	IGHV3-11*06,IGHV3-21*01,IGHV3-21*02	IGHJ3*02	IGHV3-21*00_IGHJ3*02	No	In-frame	Yes	No-hit	3.86218e-05
220805015122080501513A0328A10F79_17797	CAAGTCCATCAGCACTGCCTACATGGAGCTGAGCAGCCTGAGATCTGAGGACACGGCCGTGTATTACTGTGCGAGACGCGCCGCCGAGAGCGGAATTACGCGGATACAGCTATGGATGGGGGGAACCCTTGACTACTGGGGCCAGGGGACCCTGGTCACCGTCTCCTCAGGTGA	174	8	IGHV1-2*02,IGHV1-2*03,IGHV1-2*04	IGHJ4*02,IGHJ4*03	IGHV1-2*00_IGHJ4*00	No	In-frame	Yes	No-hit	3.86218e-05
220805015122080501513A0328A10F79_10974	GAAGGGCCGGTTCACCATCTCCAGAGACAACGCCAAGAACTCACTGTATCTGCAAATGAACAGCCTGAGAGCCGAGGACACGGCTGTGTATTACTGTGCGAGATGTTTGGGAACTGGAACGACCTTTGATGCTTTTGATATCTGGGGCCAAGGGACAATGGTCACCGTCTCCCAGGGA	178	8	IGHV3-11*06,IGHV3-21*01,IGHV3-21*02	IGHJ3*02	IGHV3-21*00_IGHJ3*02	No	In-frame	Yes	No-hit	3.86218e-05
220805015122080501513A0328A10F79_6105	AAGTTCCAGGGCAGAGTCACCATCTCCAGAGACAATACCAAGAACACCCTGTCTCTTCAAATGAGCAGACTGAGAGTCGACGACACGGCCGTTTATTACTGTACGAGAACATATGGTAATAACTGGCTCGACTTGTGGGGCCAGGGAGTCCTGGTCACCGTCTCCTCAGGTA	172	7	IGHV3-53*01,IGHV3-53*02,IGHV3-66*01	IGHJ5*01,IGHJ5*02	IGHV3-53*00_IGHJ5*00	No	In-frame	Yes	No-hit	3.37941e-05
220805015122080501513A0328A10F79_53745	AAGTTCCAGGGCAGAGTCACCATGTCAGTAGACACGTCCAAGAACCAGTTCTACCTGAAGCTGAGCTCTGTGACCGCCGCGGACACGGCCGTGTATTACTGTGCGAGGGACGTATTACGATTTTTGGAGTGGTTATTGCCCCTTTAAGGCCTTTGACTACTGGGGCCAGGGAACCCTGGTCACTGTCTCCTCAGGTGA	198	7	IGHV4-4*06,IGHV4-4*07,IGHV4-55*08	IGHJ4*02	IGHV4-4*00_IGHJ4*02	Yes	Out-of-frame	No	No-hit	3.37941e-05
220805015122080501513A0328A10F79_32777	ACCTCCAGAGATAACGCCAAGGTCACTGTCTCCTCAGGTGAGGATCGGAAGAGCACACGTCGGTCACCGTCTCCTCAGGTGA	82	7	IGHV3-21*03,IGHV3-21*04,IGHV3-21*05	IGHJ4*01,IGHJ4*02,IGHJ4*03	IGHV3-21*00_IGHJ4*00	No	Out-of-frame	No	Found	3.37941e-05
220805015122080501513A0328A10F79_27539	TGAAGGGCCGATTCACCATCTCAAGAGACAACGCCAAGAACTCACTGTATCTGCAAACGAACAGCCTGAGAGCCGAGGACACGGCTGTGTATTACTGTGCGAGATGTCTGGGAACTGGAACGACCTTTGATGCTTTTGATATCTGGGGCCAAGGTACAATGGTCACTGTCTCCTCAGGTGG	181	7	IGHV3-11*06,IGHV3-21*01,IGHV3-21*02	IGHJ3*02	IGHV3-21*00_IGHJ3*02	No	In-frame	Yes	No-hit	3.37941e-05
220805015122080501513A0328A10F79_6942	CCATCTCTGAAGAGCAGGCTTCATACCTGGAGCTCGGGTGGGTGGCCATCATGTCAGGGTGGTCACCGTCTCCTCAGGTAA	81	6	IGHV3-30-3*02,IGHV3-30-3*03,IGHV3-30-5*01	IGHJ4*01,IGHJ4*02,IGHJ4*03	IGHV3-30-3*00_IGHJ4*00	No	Out-of-frame	No	No-hit	2.89663e-05
220805015122080501513A0328A10F79_6729	GAAGGGCCGATTGACCATCTCCAGAGACAACCCCAAGAACTCACTGTATCTGCAAATGAACAACCTGAGAGCCGAGGACACGGCTGTGTATTACTGTGCGAGACGCGCCGCCGAGAGCGGAATTACGTGGATACAGCTATGGATGGGGGGAACCCTTGACTACTGGGGCCAGGGAACCCTGGTCACCGTCTCCTCAGGTG	200	6	IGHV3-11*06,IGHV3-21*01,IGHV3-21*02	IGHJ4*02	IGHV3-21*00_IGHJ4*02	No	In-frame	Yes	No-hit	2.89663e-05
220805015122080501513A0328A10F79_47598	GAAGGGCCGATTGACCATCTCCAGAGACAATACCAAGAACACCCTGTCTCTTCAAATGAACAGACTGAGAGTCGACGACACAGCCGTTTATTACTGTACGAGAACATATGGTAATAATTGGTTCGACTTGTGGGGCCAGGGAGTCCTGGTCACTGTCTCCTCGGGTGA	168	6	IGHV3-53*01,IGHV3-53*02	IGHJ5*01,IGHJ5*02	IGHV3-53*00_IGHJ5*00	No	In-frame	Yes	No-hit	2.89663e-05
220805015122080501513A0328A10F79_42424	ACCTCCAGAGATACGCCAAGAACTCACTGTATCTGCAAATGAACAGCCTGAGAGCCGAGGACACGGCTATGTATTACTGTGCGAGATGTCTGGGAACTGGAACGACCTTTGATGCTTTTGATATCTGGGGCCAAGGGACAATGGTCACTGTCTCCTCAGGTGA	163	6	IGHV3-11*06,IGHV3-21*01,IGHV3-21*02	IGHJ3*02	IGHV3-21*00_IGHJ3*02	Yes	In-frame	No	No-hit	2.89663e-05
220805015122080501513A0328A10F79_42203	ACCTCCAGAGATAACGCCAAGAACTCACTGTATCTGCAAATGAACAGCCTGAGAGCCGAGGACACGGCTGTGTATTACTGTGCGAGATGTCTGAGAACTGGAACGACCTTTGATGCTTTTGATATCTGGGGCCAAGGGACAATGGTCACTGTCTCCTCAGGGA	163	6	IGHV3-11*06,IGHV3-21*01,IGHV3-21*02	IGHJ3*02	IGHV3-21*00_IGHJ3*02	No	In-frame	Yes	No-hit	2.89663e-05
220805015122080501513A0328A10F79_36898	GAAGGGCCGGTTCACCATCAAATGAGAAGGTGCACAGATCCCCAGCTTCCTGCATCTGCTAACTCCACAGGAGCTTTCTAGCTAAACAGATCAAGTTGAGCCTCTGAGGACCATGTCGACATTTCCTTAAAATGGTGAGGCACAGTGATGTGAAATGAATTGTTCTTCACGGGAGACACCCTGTTGGTGGTCACCGTCTCCTCAGGTAA	209	6	IGHV3-13*01,IGHV3-13*04,IGHV3-13*05	IGHJ4*01,IGHJ4*02,IGHJ4*03	IGHV3-13*00_IGHJ4*00	Yes	Out-of-frame	No	No-hit	2.89663e-05
220805015122080501513A0328A10F79_3147	GACATGTCCACAAGCACAGCACCAACAAAGAAGAGCAGCCAAGCACATTCCAAGCAGCAATGCCAAACCCTAAACCAAAAGAACAACAAGGAAAGGTACCTTTTTACAACCTTGTCTTTCCCTGGCAATTCCATTACTGTCTGGGGCAAAAGGTTGATGGCAGTGGACGTGACTGACAAGACCATGAACAGCACAGCCAAGCAATGGTCACCGTCTCCTCAGGTGA	226	6	IGHV1-38-4*01,IGHV1-58*01,IGHV1-58*02	IGHJ3*01,IGHJ3*02	IGHV1-58*00_IGHJ3*00	No	Out-of-frame	No	No-hit	2.89663e-05
220805015122080501513A0328A10F79_30994	AGCGCCGATTCATCATCTCCAGAGACAACGCCAAGAACTCACTGTATCTGCAAATGAACAGCCTGAGAGCCGAGGACACGGCTGTTTATTACTGTGCGAGAGAGGCAATACAGCTATGGCTCACTACCTGGGGTTACTACTTTGACTACTGGGGCCAGGGAGCCCTGGTCACCGTCTCCTCAGGGA	186	6	IGHV3-48*03,IGHV3-69-1*02	IGHJ4*02	IGHV3-69-1*02_IGHJ4*02	No	In-frame	Yes	No-hit	2.89663e-05
220805015122080501513A0328A10F79_27822	GAAGGGCCGGTTCACCATCTCCAGAGACAACCCCAAGAACTCACTGTATCTGCAAATGAACAACCTGAGAGCCGAGGACACGGCTGTGTATTACTGTGCGAGGATAAGTAAGGGCGTCTGGGGCCAAGGGACCACGGTCACCGTCTCCTCGTAA	154	6	IGHV3-7*04	IGHJ6*02	IGHV3-7*04_IGHJ6*02	No	In-frame	Yes	No-hit	2.89663e-05
220805015122080501513A0328A10F79_26879	ACTTCGAGATAACGCCAAGAACTCACTGTATCTGCAAATGAACAGCCTGAGAGCCGAGGACACGGCTGTTTATTACTGTGCGAGAGAGGCAGTACAGCTATGGCTCACTACCTGGGGTTACTACTTTGACTACTGGGGCCAGGGAACCCTGGTCACTGTCTCCTCAGGTGA	171	6	IGHV3-48*03,IGHV3-69-1*02	IGHJ4*02	IGHV3-69-1*02_IGHJ4*02	No	In-frame	Yes	No-hit	2.89663e-05
220805015122080501513A0328A10F79_2590	AGGCCGATTCATCATCTCCAGAGACAACGCCAAGAACACACTGTATCTGGAGATGGACAGTCTCAGAGTCGAGGATACGGCTGTATATTATTGTGGAAGGAGTGGCAGCGACTACTACAACCTTGACTACTGGGGACAGGGGACCCTGGTCACCGTCTCCTCAGGTA	167	6	IGHV3-74*01,IGHV3-74*02,IGHV3-74*03	IGHJ4*02,IGHJ4*03	IGHV3-74*00_IGHJ4*00	No	In-frame	Yes	No-hit	2.89663e-05
220805015122080501513A0328A10F79_2588	CAAGTCCATCAGCACTGCCTCAGGCTGCATGGCAGGGTGACTGTGTCTTTGAATATCCCAGATGGAGGCTGGTCACCGTCTCCTCAGGTGA	91	6	IGHV1-2*01,IGHV1-2*02,IGHV1-2*03	IGHJ4*01,IGHJ4*02,IGHJ4*03	IGHV1-2*00_IGHJ4*00	Yes	Out-of-frame	No	No-hit	2.89663e-05
220805015122080501513A0328A10F79_24737	CAGGAAGGCAGATTCACCATCTCCCGAGACAACGCCAAGAAGTCACTGTATCCGCAAATAGGGAGTCCGAGAGCCGAGGACACGGCCTTTTATGGTTGTGCGACAAAGGTTTTGGCAGCAGTTGCTATCGGAGGGTCGAGAGTACTACTCCGACGACGGGATGGACGTCTGGGGCCAAGGGGCTACGGTCACCGTCTCCTCAGGTA	206	6	IGHV3-20*01,IGHV3-20*02,IGHV3-20*03	IGHJ6*02	IGHV3-20*00_IGHJ6*02	No	Out-of-frame	No	No-hit	2.89663e-05
220805015122080501513A0328A10F79_24174	GATGATTCAAAGAACACGGCGTCCCCAGACCACAGTGCTGGGTGCAATGGAGCTGGCCACGTTGCTTCCGTTCCGGCCTCGGTTTCCCCACCTCTGCTGGGGAGGGGGTGCCACAAATCCGTGGCCATATCTGTAATCCATGCACTTGTGNNNNNNaaGGGAGGTCCCCAAAGGGAACAGGGGGATTTGCCCATGGGAAAAGGGGAAGCAACCCTTTCCCTGTTTTTATTCCATTTTTAGGGATGTGTCCGGGATGACGGAGGCTGACAGCTCCACCTCTGGGCATGGTCACCGTCTCCTCAGGTA	306	6	IGHV7-81*01	IGHJ4*01,IGHJ4*02,IGHJ4*03	IGHV7-81*01_IGHJ4*00	Yes	In-frame	No	No-hit	2.89663e-05
220805015122080501513A0328A10F79_23643	GTCCATGCACAGCCTACATGGAGCTGAGCAGCCTGAGATCTGAGGACACGGCCGTGTATTACTGTGCGAGACGCGCCGCCGAGAGCGGAATTACGTGGATACAGCTATGGATGGGGGGAACCCTTGACTACTGGGGCCAGGGAACCCTGGTCACCGTCTCCTCAGGA	167	6	IGHV1-69*05,IGHV1-69*06,IGHV1-69*08	IGHJ4*02	IGHV1-69*00_IGHJ4*02	No	In-frame	Yes	No-hit	2.89663e-05
220805015122080501513A0328A10F79_23001	CAAGTCCATCAGCACTGCCTACATGGAGCTGAGCAGCCTGAGATCTGAGGACACGGCCGTGTATTACTGTGCGAGACGCGCCGCCAAGAGCGGAATTACGTGGATACAGCTATGGATGGGGGGAACCCTTGACTACTGGGGCCAGGGAACCCTGGTCACCGTCTCCGGTGA	171	6	IGHV1-2*02,IGHV1-2*03,IGHV1-2*04	IGHJ4*02	IGHV1-2*00_IGHJ4*02	No	In-frame	Yes	No-hit	2.89663e-05
220805015122080501513A0328A10F79_20761	ACCTCCAGAGATAACGCCAAGAACTCACTGTATCTGCGAATGAACAGCCTGAGAGCCGAGGACACGGCCGTGTCCCTGAGGTTGACTACTGGGGCCAGGGAACCCTGGTCACTGTCTCCTCAGGTGA	127	6	IGHV3-11*03,IGHV3-11*05,IGHV3-21*04	IGHJ4*02	IGHV3-11*00_IGHJ4*02	No	Out-of-frame	No	No-hit	2.89663e-05
220805015122080501513A0328A10F79_19666	GAAGGGCCGATTGACCATCTCAGGGGGCAACCCCCTTGAGATGGTGGATCTACATGGCTCCTCAATTGACCTGGCTCCTTAGAAGTTCCCCTCTGGGCCCCAGCCTCAGCCCTCAGGGGTGATTACTCTACAGTCCCCTTAGGGTGGCCTTCCCTCTTCCCCTGTTTCACTTTTCCCTGTCCCCCATTCTGTTCCCCTGGGTCACTGTCTCCTCAGGTGA	220	6	IGHV3-33*03,IGHV3-74*01,IGHV3-74*02	IGHJ4*01,IGHJ4*02,IGHJ4*03	IGHV3-74*00_IGHJ4*00	Yes	Out-of-frame	No	No-hit	2.89663e-05
220805015122080501513A0328A10F79_1934	GAGGGCCGGTTCACCATCTCCTGCCAGAATAATAACTACTTTCTTTGCCTGCTGGTCTATTGGCATGGGAAGCTCAAAGTGACCAGATGGTAGTTGTACCTTCAAGTTCTTTGGAACTATTGCAGTGATCAGAGCCCCTAATCCAGCAAAGTCCAAGGTTTCAGAGGAAGCACACATTATGAGTGGGTCACCGTCTCCTCAGGTGA	206	6	IGHV3-43*01,IGHV3-43*02,IGHV3-48*01	IGHJ4*01,IGHJ4*02,IGHJ4*03	IGHV3-43*00_IGHJ4*00	Yes	In-frame	No	No-hit	2.89663e-05
220805015122080501513A0328A10F79_11837	GAAGGGCCGGTTCACCATCTCCAGAGACAACCCCAAGAACTCACTGTATCTGCAAATGAACAACCTGAGAGCCGAGGACACGGCTGTGTATTACTGTGCGAGAATAAGTAAGGGCGTCTGGGGCCAAGGGACCACGGTCACCGTCGGTGA	150	6	IGHV3-11*06,IGHV3-21*01,IGHV3-21*02	IGHJ6*02	IGHV3-21*00_IGHJ6*02	No	In-frame	Yes	No-hit	2.89663e-05
220805015122080501513A0328A10F79_10334	CAGGGCAGATTCACCATCTCCAGAGACAATACCAAGAACACCCTGTCTCGTCAAATGAGCAGACTGAGAGTCGACGACACGGCCGTTTATTACTATACGAGAATATATGGTAATAATTGGTTCGACTTGTGGGGCCAGGGAGTCCTGGTCACTGTCTCCTCAGGTGA	167	6	IGHV3-53*01,IGHV3-53*02,IGHV3-66*01	IGHJ5*01,IGHJ5*02	IGHV3-53*00_IGHJ5*00	No	In-frame	Yes	No-hit	2.89663e-05
220805015122080501513A0328A10F79_9984	GAAGGGCCGATTGACCATCTCCTGGCAAAGTAGTCCAGGAAAATGCTGTCTGATTTAACTTTTTGAATAGTGTAAAATATGACTAGGATAGAGAACATTTCACTGAGGAAGTTTAAGGTCACCGTCTCCTCAGGTGA	137	5	IGHV3-53*04	IGHJ4*01,IGHJ4*02,IGHJ4*03	IGHV3-53*04_IGHJ4*00	Yes	In-frame	No	No-hit	2.41386e-05
220805015122080501513A0328A10F79_7145	AAGTTCCAGGGCAGAGTCACCATCTCCAGAGACAACGCCAAGAACTCACTGTATCTGGAAATGAATAGCCTGAGAGCCGAGGACACGGCCGTATATTACTGTGCGAGAGGAGGATTTTGGGGCCAGGGAACCCTGGTCACCGTCTCCTCAGGTGA	155	5	IGHV3-11*05,IGHV3-21*04,IGHV3-7*03	IGHJ4*02,IGHJ5*02	IGHV3-7*03_IGHJ5*02	No	In-frame	Yes	No-hit	2.41386e-05
220805015122080501513A0328A10F79_56733	GAAGGGCCGATTGACCATCTCAAGAGACAACGCCAAGAACTCACTGTATCTGCAAATGAACAGCCTGAGAGCCGAGGACACGGCTGTTTATTACTTTGCGAGAGAGGCAGTACAGCTATGGCTCACTACCTGGGGTTACTACTTTGACTACTGGGGCCAAGGGACCCTGGTCACCGTCTCCTCAGGTGA	189	5	IGHV3-48*03,IGHV3-69-1*02	IGHJ4*03	IGHV3-69-1*02_IGHJ4*03	No	In-frame	Yes	No-hit	2.41386e-05
220805015122080501513A0328A10F79_56362	AAGTTCCAGGGCAGAGTCACAGGAAGCAGCAGGACCCTGACCCCAGCCCCACCCTCAGATTTAAGAATTAGCATATGACCCAGCTTGGTCACCGTCTCCTCAGGTGA	107	5	IGHV1|OR15-4*01	IGHJ4*01,IGHJ4*02,IGHJ4*03	IGHV1|OR15-4*01_IGHJ4*00	Yes	In-frame	No	No-hit	2.41386e-05
220805015122080501513A0328A10F79_55722	GAAGGGCCGATTGACCATCTCCAGGGACAACGCCAAGAACTCACTGTATCTGCAAATGAACAGCCTGAGAGCCGAGGACACGGCTGTTTATTACTGTGCGAGAGAGGCAGTACAGCTATGGCTCACTACCTGGGGTTACTACTTTGACTACTGGGGCCAGGGAACCCTGGTCACTGTCTCCTGTGA	186	5	IGHV3-11*04,IGHV3-48*03,IGHV3-69-1*02	IGHJ4*02	IGHV3-69-1*02_IGHJ4*02	No	In-frame	Yes	No-hit	2.41386e-05
220805015122080501513A0328A10F79_54728	CCAAAAGCATCACCTATCTGCACTCAAAATGACCATACTGCAAACCAAACTCATCATTTTCCCCTAAATTACAACaaaaaaaaaTCCAAATTATTTTGGTCAGCAATATCTTGACCCTTTGGTCACCGTCTCCTCAGGTGA	141	5	IGHV3-49*01,IGHV3-49*02,IGHV3-49*03	IGHJ4*01,IGHJ4*02,IGHJ4*03	IGHV3-49*00_IGHJ4*00	Yes	In-frame	No	No-hit	2.41386e-05
220805015122080501513A0328A10F79_53888	CTCCGTGAAGGGCAGATTCACGATTAGCGCGGACGAATTCACGACCACAGCCTACATGGAGCTGAGCAGCCTGAGATCTGAGGACACGGCCGTGTATTATTGTGCGAGAGAACCGTATCACTATGATAGTAGTGGTTATCATGCCTATGATGCTTTTGATACTTGGGGCCAAGGGACAATGGTCACCGTCTCCTCAGGTGA	201	5	IGHV1-69*01,IGHV1-69*11,IGHV1-69*12	IGHJ3*02	IGHV1-69*00_IGHJ3*02	No	In-frame	Yes	No-hit	2.41386e-05
220805015122080501513A0328A10F79_48955	AAGTTCCAGGGCAGAGTCACAAAACACAGAAACAAGGCTACTGGTGGAAAAATGAAGCAACATGAGCTATTTCTACCTGCTCTACAAGTTTCATCAGGGTCACCGTCTCCTCAGGTGA	118	5	IGHV1-46*01,IGHV1-46*02,IGHV1-46*03	IGHJ4*01,IGHJ4*02,IGHJ4*03	IGHV1-46*00_IGHJ4*00	No	Out-of-frame	No	No-hit	2.41386e-05
220805015122080501513A0328A10F79_48796	TGAAGGGCCGATTCACCATCTCCAGAGACAACCCCAAGAACTCACTGTATCTGGAGATGAACAGTCTCAGAGTCGAGGATACGGCTGTATATTATTGTGGAAGGAGTGGCAGCGACTACTACAACCTTGACTACTGGGGACAGGGGGCCCTGGTCACCGTCTCCTCAG	168	5	IGHV3-7*04	IGHJ4*02,IGHJ4*03	IGHV3-7*04_IGHJ4*00	No	In-frame	Yes	No-hit	2.41386e-05
220805015122080501513A0328A10F79_48043	GGCTTCACAGGACGGTTTGTCCTATTATTGGTGACATTTGGTTAAAGTGATATTTGCCTTTTCTTTCCATTCTAAGATACTTTTTCACTTTAAGAAGGAACCTGTTGAGACTATGCAAATATCCTATTCCTCAACAATCTAACCCAATGGCTTTAACATCTGTTGATTCTTTGCATCAATCAGTTATTAAAGAAGAGTTGCAACATGGGAATTTCATTTATTTATTTCAAGACAGGGTCTTGGTCACTGTCTCCTCAGGTGA	262	5	IGHV7-4-1*01,IGHV7-4-1*02,IGHV7-4-1*03	IGHJ4*01,IGHJ4*02,IGHJ4*03	IGHV7-4-1*00_IGHJ4*00	Yes	Out-of-frame	No	No-hit	2.41386e-05
220805015122080501513A0328A10F79_47072	GACATGTCCACAAGCACAGCCTACATGGAGCTGAGCAGCCTAAGATCTGAGGACACGGCCGTGTATTACTGTGCGAGACGCGCCGCCGAGAGCGGAATTACGTGGATGCAGCTATGGATGGGGGGAACCCTTGACTACTGGGGCCAGGGAACCCTGGTCACCGTCTCCCAGGTGA	175	5	IGHV1-58*01,IGHV1-58*02,IGHV1-58*03	IGHJ4*02	IGHV1-58*00_IGHJ4*02	No	In-frame	Yes	No-hit	2.41386e-05
220805015122080501513A0328A10F79_44884	GAAGGGCCGATTGACCATCTCCAGAGACAACCCCAAGAACCCACTGTATCTGCAAATGAACAACCTGAGAGCCGAGGACACGGCTGTGTATTACTGTGCGAGGATAAGTAAGGACGTCTGGGGCCAAGGGACCACGGTCACTGTCTCCTCAGGT	154	5	IGHV3-7*04	IGHJ6*02	IGHV3-7*04_IGHJ6*02	No	In-frame	Yes	No-hit	2.41386e-05
220805015122080501513A0328A10F79_41717	CAAGTCCATCAGCACTGCCTGGAAACAGACTCAGTGCTTTTGGAGAGGGCATGGTGGAAGTGAGACAAGCCCTTTGGATTGTGTGGAGCTGGGTGAGGTCTGTGACTGTCAGCTCTCCCCCAGTTTCCCTGAAAACCTGCATGACACAGCNNNNNNGTAACTCCATTGACCTGGGAACCTCACCCCAATCTCCCACAGCAGCTGTAGCAAGACCTGGCCAAGGAGAGTCTGAGCTCAGACACACTTAGCCCTGCCCCCACCTAATGGTCCTTCCCTACCCACCTTGGTCACCGTCTCCTCAGGTGA	306	5	IGHV3-7*01,IGHV3-7*02,IGHV3-7*03	IGHJ1*01	IGHV3-7*00_IGHJ1*01	Yes	In-frame	No	No-hit	2.41386e-05
220805015122080501513A0328A10F79_39842	AAGTTCCAGGGCAGAGTCACCATCGTCTCCTGAGGATAACTCGACAGACACAATTAATTCATTAATGTAGATATTATCTTTCTTTTGAGGGTCACCGTCTCCTCAGGTGA	110	5	IGHV1-24*01	IGHJ4*01,IGHJ4*02,IGHJ4*03	IGHV1-24*01_IGHJ4*00	Yes	Out-of-frame	No	No-hit	2.41386e-05
220805015122080501513A0328A10F79_34724	AGCGCCGATTCATCATCTCCCTCACACAGTGCCAGAGACTTGTTGATGACATTGATTTCTGGAAGGTCACCGTCTCCTCAGGTAA	85	5	IGHV3-19*01	IGHJ4*01,IGHJ4*02,IGHJ4*03	IGHV3-19*01_IGHJ4*00	No	Out-of-frame	No	No-hit	2.41386e-05
220805015122080501513A0328A10F79_28484	ACCTCCAGAGATAACGCCAAGTCTACATGCATTTTCATTTCCAAAGCAGTTCCAAATATTTTATCATTCTAATGATATTGATTACACCTGAGAGGTCACCGTCTCCTCAGGTGA	114	5	IGHV3-47*01	IGHJ4*01,IGHJ4*02,IGHJ4*03	IGHV3-47*01_IGHJ4*00	Yes	Out-of-frame	No	No-hit	2.41386e-05
220805015122080501513A0328A10F79_20965	GAAGGGCCGGTTCACCATCTCCTGGAGTACCTGCACCAAATCGGTATATGATTGCCATTTTCTCAGTTTCTGGTATGTCTCCGGCATCATTCCAAACAGTCCGTATGGCTGCCATCGGACCCTCAATTACCGTGAGGTCACCGTCTCCTCAGG	153	5	IGHV3-23*03	IGHJ4*01,IGHJ4*02,IGHJ4*03	IGHV3-23*03_IGHJ4*00	No	In-frame	Yes	No-hit	2.41386e-05
220805015122080501513A0328A10F79_19923	GTCACCATCTCAGCCGACAACCCCAAGAACTCACTGTATCTGCAAATGAACAACCTGAGAGCCGAGGACACGGCTGTGTATTACTGTGCGAGAATAAGTAAGGGCGTCTGGGGCCAAGGGACCACGGTCACTGTCTCCTCAGGTGA	146	5	IGHV3-11*04,IGHV3-11*06,IGHV3-21*01	IGHJ6*02	IGHV3-11*00_IGHJ6*02	No	In-frame	Yes	No-hit	2.41386e-05
220805015122080501513A0328A10F79_14309	CAGGAAGGGCAGATTCACCAATTACAGTGAGAAGCCAACGAAGAACTTTAAGCAGAGAAATGACATTATCCTGATTTATATATATTTTTAATTATGTTGGCTACCTCCATGTGGGACACAATCGGAGAATACACATGGGGAGCCCAATGTGATGGAACAAGCGTGGTCACCGTCTCCTCAGGTA	184	5	IGHV3-38*01,IGHV3-38*02,IGHV3-38*03	IGHJ4*01,IGHJ4*02,IGHJ4*03	IGHV3-38*00_IGHJ4*00	Yes	Out-of-frame	No	Found	2.41386e-05
220805015122080501513A0328A10F79_7646	GAAGGGTCACCATCTCAAGAGACAATACCAAGAACACCCTGTCTCTTCAAATGGGCAGACTGAGAGTCGACGACACGGCCGTTTATTACTGTACGAGAACATATGGTAATAATTGGTTCGACTTGTGGGGCCAGGGAGTCCTGGTCACCGTCTCCTCAGGTGA	163	4	IGHV3-53*01,IGHV3-53*02	IGHJ5*01,IGHJ5*02	IGHV3-53*00_IGHJ5*00	No	In-frame	Yes	No-hit	1.93109e-05
220805015122080501513A0328A10F79_6462	GACATGTCCACAAGCACAGCCTACAGGAGTGATGGGGAGCTTGCAGTTGAAAGGCCGATCATCCAGGGCACTGGTGATGATGCAGAAGTATGGGGAAACCACTGACCAGAAGATGAAAAACCCCTTCCTATCACCCCACAGCTGGTCACCGTCTCCTCAGGTA	163	4	IGHV1-18*01,IGHV1-18*03,IGHV1-18*04	IGHJ4*01,IGHJ4*02,IGHJ4*03	IGHV1-18*00_IGHJ4*00	Yes	Out-of-frame	No	No-hit	1.93109e-05
220805015122080501513A0328A10F79_5402	GGCAGATTCACCATCTCAAGAGACAACGCCAAGAACTCACTGTATCTGGAAATGAATAGCCTGAGAGCCGAGGACACGGCCGTATATTACTGCGCGAGAGGAGGATTTTGGGGCCAGGGAACCCTGGTCACCGTCTCCTCAGTG	144	4	IGHV3-11*05,IGHV3-21*04,IGHV3-7*03	IGHJ4*02,IGHJ5*02	IGHV3-7*03_IGHJ5*02	No	In-frame	Yes	No-hit	1.93109e-05
220805015122080501513A0328A10F79_50876	GACATGTCCACAAGCACAGCCACAAACCAGCAGATCAGGGTTTGATGCCAGGCCTCTCTAACCCTGCATCCTGAGTGGAATATAGAAGCCGGTGGGAAGTTTGGATGGGAAGGAGATGGATGCCTTCAAGTTCTTGTCTTGGTGTTAGGTGTGTTAAAGGACTGGCTGGGATGAGAAGAGTGTTGCTGGCTTGAGCATAGCACGAGCAGCACAGCTCCTGTGTTCCTCTGGGTGGTGGGGTCACCGTCTCCTCAGGTAA	259	4	IGHV1-58*01,IGHV1-58*02,IGHV1-58*03	IGHJ4*01,IGHJ4*02,IGHJ4*03	IGHV1-58*00_IGHJ4*00	Yes	Out-of-frame	No	No-hit	1.93109e-05
220805015122080501513A0328A10F79_49659	GAAGGGCCGGTTCACCATCTCCAGAGACAACCCCAAGAACTCACTGTATCTGCAAATGAACAACCCGAGAGCCGAGGACACGGCCGTGTATTACTGTGCGAGAATAAGTAAGGGCGTCTGGGGCCAAGGGACCACGGTCACCGTCTCCTCAGGTG	155	4	IGHV3-11*03,IGHV3-11*05,IGHV3-21*04	IGHJ6*02	IGHV3-11*00_IGHJ6*02	No	In-frame	Yes	No-hit	1.93109e-05
220805015122080501513A0328A10F79_48831	AAGTTCCAGGACAGAGTCACCCCAGTTAGAAACACCTAGAACAGCAAAACAAGATTCCATCATGGAGTTGGAAAAGTCATGTGTCTGTCAGCCTGCCTCTAGGAAGCAGAACTATCTGCAGGACTGGTCCACGGTCACCGTCTCCTCAGGTGA	153	4	IGHV1-8*01,IGHV1-8*02,IGHV1-8*03	IGHJ4*01,IGHJ4*02,IGHJ4*03	IGHV1-8*00_IGHJ4*00	Yes	Out-of-frame	No	No-hit	1.93109e-05
220805015122080501513A0328A10F79_47780	GAAGGGCCGGTTCACCATCTCCAGAGACAACGCCAAGAACTCACTGTATCTGCAAATGGACAGCCTGAGAGCCGAGGACACGGCTGTTTATTACTGTGCGAGAGAGGCAGTACAGCTATGGCTCACTACCTGGGGTTACTACTTTGACTACTGGGGCCAGGGAACCCAGGTCACTGTCTCCTCAGGA	187	4	IGHV3-48*03,IGHV3-69-1*02	IGHJ4*02	IGHV3-69-1*02_IGHJ4*02	No	In-frame	Yes	No-hit	1.93109e-05
220805015122080501513A0328A10F79_44459	AAGTTCCAGGGCAGAGTCACAAGTAACAATGCAATATTCAATGTAACACCCTCGGACGCCTGCTAATGCTCAGATGTCTGTGGTCACCGTCTCCTCAGGTA	101	4	IGHV1|OR15-9*01	IGHJ4*01,IGHJ4*02,IGHJ4*03	IGHV1|OR15-9*01_IGHJ4*00	Yes	Out-of-frame	No	No-hit	1.93109e-05
220805015122080501513A0328A10F79_43297	AGGAAGGGCAGATTCACCATCTCAAGAGACAACGCCAAGAACTCACTGTATCTGCAAATGAACAGCCTGAGAGCCGAGGACACGGCTGTGTATTACTGTGCGAGATGTCTGGGAACTGGAACGACCTTTGATGCTTTTGATATCTGGGGCCAAGGGGCAATGGTCACCGTCTCCAGGTGA	180	4	IGHV3-11*06,IGHV3-21*01,IGHV3-21*02	IGHJ3*02	IGHV3-21*00_IGHJ3*02	No	In-frame	Yes	No-hit	1.93109e-05
220805015122080501513A0328A10F79_42852	CTCCGTGAAGGGCAGATTCACCATCTCCAGAGACAACGCCAAGAACACACTGTATCTGGAGATGAACAGTCTCAGAGCCGAGGATACGGCTGTGTATTATTGTGGAAGGAGTGGCAGCGACTACTACAACCTTGACTACTGGGGACAGGGAACCCTGGTCACTGTCTCCGGTGA	174	4	IGHV3-74*01,IGHV3-74*02,IGHV3-74*03	IGHJ4*02	IGHV3-74*00_IGHJ4*02	No	In-frame	Yes	No-hit	1.93109e-05
220805015122080501513A0328A10F79_42686	GACATGTCCACAAGCACAGCACAAAGCCCCCACAGCAGCCACAGCAAGTCCAACTCAAGGAGCAGCTGAGCTCAGACACCTCTATCCCTGCCCCCAACTGGTGGTTTTTCTCTACCTGCCCTGGAGGAAAGCGGGCAACCCCACCCAGAGAAAGCACTTCTCCCACTCCCAGCAACCCCACTCGTTCACCAGGGGGCACCGTCTCCTCCCTGCTCCAAAGCTGACACCCCAGGTGGTCACCGTCTCCTCAGGTGA	255	4	IGHV1-38-4*01	IGHJ4*01,IGHJ4*02,IGHJ4*03	IGHV1-38-4*01_IGHJ4*00	Yes	Out-of-frame	No	No-hit	1.93109e-05
220805015122080501513A0328A10F79_42074	CAGGAAGGGCAGATTCACCATCTCCAGAGACAATACCAAGAACACCCCGTCTCTTCAAATGAGCAGACTGAGAGTCGACGACACGGCCGTTTATTACTGTACGAGAACATATGGTAATAATTGGTTCGACTTGTGGGGCCAGGGAGTCCTGGTCACCGTCTCAGGTGA	168	4	IGHV3-53*01,IGHV3-53*02,IGHV3-66*01	IGHJ5*01,IGHJ5*02	IGHV3-53*00_IGHJ5*00	No	In-frame	Yes	No-hit	1.93109e-05
220805015122080501513A0328A10F79_40585	GACATGTCCACAAGCACAGCACCTGCAGAGGCTTGGGCAGTTTATTTTACCGTCTCTGAGTAAAATGGGGATAATAAGTAACAGTACCCATACACAGGTGGCAGAGACGCTAGGGAACTTGCCCAAGGTCACCGTCTCCTCAGGTGA	147	4	IGHV1-38-4*01	IGHJ4*01,IGHJ4*02,IGHJ4*03	IGHV1-38-4*01_IGHJ4*00	Yes	Out-of-frame	No	No-hit	1.93109e-05
220805015122080501513A0328A10F79_38163	TGAAGGGCCGATTCACCATCTCCAGAGACAATACCAAGAGCACCCCGTCTCTTCAAATGAGCAGACTGAGAGTCGACGACACTGCCGTTTATTACTGTACGAGAACATCTGGTAATAATTGGTTCGACTTGTGGGGCCAGGGAGTCCTGGTCACTGTCTCCTCAGGTG	168	4	IGHV3-53*01,IGHV3-53*02	IGHJ5*01,IGHJ5*02	IGHV3-53*00_IGHJ5*00	No	In-frame	Yes	No-hit	1.93109e-05
220805015122080501513A0328A10F79_36453	GAAGGGCCGGTTCACCATCTCCAGTGACAACCCCAAGAACTCACTGTACCTGCAAATGAACAACCTGAGAGCCGAGGACACGGCTGTGTATTACTGTGCGAGAATAAGTAAGGGCGTCTGGGGCCAAGGGACCACGGTCACCGTCTCCTCAGGTGA	156	4	IGHV3-11*04,IGHV3-11*06,IGHV3-21*01	IGHJ6*02	IGHV3-11*00_IGHJ6*02	No	In-frame	Yes	No-hit	1.93109e-05
220805015122080501513A0328A10F79_35965	CCGTCCCTCAAGAGTCGAATCACGATCTCCGTCGACACATCGAACAACCAATTCTCCCTGAGGCTGAACTCTGTGACCGCCGCAGACACGGCTGTTTATTACTGTGCGAGAGAGGCAGTACAGCTATGGCTCACTACCTGGGGTTACTACTTTGACTACTGGGGCCAGGGAACCCTGGTCACCGTCTCCTCAGGTGA	197	4	IGHV4-39*02	IGHJ4*02	IGHV4-39*02_IGHJ4*02	No	In-frame	Yes	No-hit	1.93109e-05
220805015122080501513A0328A10F79_35869	GAAGGGCCGATTGACCATCTCAAGAGACAACGCCAAGAACTCACTGTATCTGCAAATGAACAGCCTGAGAGCCGAGGACACGGCTGTTTATTACTGTGCGAGAGAGGCAGTACAGCTATGGCTCACTACCTGGGGTTACTACTTTGACTACTGGGGCCAAGGAACCCTGGTCACTGTCTCCGGTGA	186	4	IGHV3-48*03,IGHV3-69-1*02	IGHJ4*01	IGHV3-69-1*02_IGHJ4*01	No	In-frame	Yes	No-hit	1.93109e-05
220805015122080501513A0328A10F79_35316	CCAAAAGCATCACCTATCTGCACAAGTAGTGAAGGAGCACCGGGAGTGGACATTGCAGATATCCTGGAAGAGTGTGATTCACTAGAAGGAATAGTCAATCCAAAGGCCCTGAAGTTGGAATGACCAGAGATGCCCAAGGGTCACCGTCTCCTCAGGTGA	159	4	IGHV3-22*01,IGHV3-22*02	IGHJ4*01,IGHJ4*02,IGHJ4*03	IGHV3-22*00_IGHJ4*00	Yes	Out-of-frame	No	No-hit	1.93109e-05
220805015122080501513A0328A10F79_35239	GAAGGGCCGATTGACCATCTCCAGAGACAATACCAAGAACACCCTGTCTCTTCAAATGAGCAGACTGAGAGTCGACGACACGGCCGTTTATTACTGTACGGGAACATATGGTAATAATTGGTTCGGCTTGTGGGGCCAGGGAGTCCTGGTCACCGTCTCCTCAGTG	166	4	IGHV3-53*01,IGHV3-53*02	IGHJ5*01	IGHV3-53*00_IGHJ5*01	No	In-frame	Yes	No-hit	1.93109e-05
220805015122080501513A0328A10F79_3417	GAAGGGCCGATTGACCATCTCCAGAGGCAACCCCAAGAACTCACTGTATCTGCAAATGAACAACCTGAGAGCCGAGGACACGGCTGTGTATTACTGTGCGTCCCGTATAGCAGTGGCTGGTACGGCCGATATTGACTACTGGGGCCAGGGAACCCTGGTCACTGTCTCCTCAGGTGA	177	4	IGHV3-11*06,IGHV3-21*01,IGHV3-21*02	IGHJ4*02	IGHV3-21*00_IGHJ4*02	No	In-frame	Yes	No-hit	1.93109e-05
220805015122080501513A0328A10F79_33230	GAAGGGCCGGTTCACCATCTCACACTCTAACGACTAGAAAACCAAAGACTTGCTTTCCCAGCTTCCTTTGCAGCTGGGGGTCACCGTCTCCTCATGA	97	4	IGHV3-74*01,IGHV3-74*02,IGHV3-74*03	IGHJ4*01,IGHJ4*02,IGHJ4*03	IGHV3-74*00_IGHJ4*00	Yes	In-frame	No	No-hit	1.93109e-05
220805015122080501513A0328A10F79_32620	CCGTCCCTCAAGAGTCGAATCACCATTTCCGTTGACAAGTCCAGGAACCAGGTCTCCCTGACGTTGAGGTCTGTGACCGCCGCAGACACGGCTCCCTACTTCTGTGCGAGACGCGGTGTACAATCATCGACTTTCTTCATTGACCTGTGGGGCCCGGGAATCCTGGTCACTGTCTCCTCAGGTGA	185	4	IGHV4-39*01	IGHJ4*02,IGHJ5*02	IGHV4-39*01_IGHJ5*02	No	In-frame	Yes	No-hit	1.93109e-05
220805015122080501513A0328A10F79_31808	TGAAGGGCCGATTCACCATCTCCAGAGACAATACCAAGAACACCCTGTCTCTCCAAATGAGCAGACTGAGAGTCGACGACACGGCCGTTTATTACTGTACGAGAACATATGGTAATAATTGGCTCGACTTGTGGGGCCAGGGAGTCCTGGTCACCGTCTCCTCAGGTA	168	4	IGHV3-53*01,IGHV3-53*02	IGHJ5*01	IGHV3-53*00_IGHJ5*01	No	In-frame	Yes	No-hit	1.93109e-05
220805015122080501513A0328A10F79_31359	GACATGTCCACAAGCACAGCCACTGCTGAGCTCAGGATCCCCGGTGCGGGGAAGTGTTCCTCTGTCATAGGCAGAGCAAGGCAGTGTGGAACTGGCTACGTGGTAATGCGGTCCACCCCTCCATCTCCTCTTAATCTTATCTTTTAGGTAGAAAATGTCAGAGACTTTAAGTGGTGTCCATGGCCATATAGAAAAACTCTGGGACTTTGTGAGTTTGGAGAAAATCTTCATGACTGTTGAGAGATGAGTGTTCTTCTGGTCACCGTCTCCTCAGGTGA	278	4	IGHV1-58*01,IGHV1-58*02,IGHV1-58*03	IGHJ4*01,IGHJ4*02,IGHJ4*03	IGHV1-58*00_IGHJ4*00	Yes	In-frame	No	No-hit	1.93109e-05
220805015122080501513A0328A10F79_3024	GTCCATCAGCACAGCCTACATGGAGCTGAGCAGGCTGAGATCTGACGACACGGTCGTGTATTACTGTGCGAGAGATCGGGGCTTACTACTACGGTATGGACGTCTGGGGCCAAGGGACCACGGTCACCGTCTCCCGGTG	139	4	IGHV1-2*01,IGHV1-2*05	IGHJ6*02	IGHV1-2*00_IGHJ6*02	No	Out-of-frame	No	No-hit	1.93109e-05
220805015122080501513A0328A10F79_27591	GAAGGGCCGATTGACCATCTCCAGAGACAACGCCAAGAACTCTCTGTATCTGCAAATGAACAGCCTGAGAGCCGAGGACACGGCTGTCTATTATTGTGCGAGAGCACCCAATGATTTTTGGGGTGCTTCAGATATCTGGGGCCGGGGGACAATGGTCACTGTCTCCTCAGGTGA	174	4	IGHV3-11*06,IGHV3-21*01,IGHV3-21*02	IGHJ3*02	IGHV3-21*00_IGHJ3*02	No	In-frame	Yes	No-hit	1.93109e-05
220805015122080501513A0328A10F79_26779	AGGCAGATTCACCATCTCAAGAGACAACGCCAAGAACTCACTGTATCTGCAAATGAACAGCCTGAGAGCCGAGGACACGGCTGTTTATTACTGTGCGAGAGAGGCAGTACAGCTATGGCTCACTACCTAGGGTTACTACTTCGACTACTGGGGCCAGGGAACCCTGGTCACCGTCTCCTGGTGA	184	4	IGHV3-48*03,IGHV3-69-1*02	IGHJ4*02	IGHV3-69-1*02_IGHJ4*02	Yes	In-frame	No	No-hit	1.93109e-05
220805015122080501513A0328A10F79_24488	AAGTTCCAGGGCAGAGTCACGATGAGCGGCAGCGACATGTCCCAGTGGTGCTGCTCGCCATTCACCCGTGGTACCCCCTCGGGAAGGGATCCGCTCACCGAGCGGATGATGAGCTTGGCCACTGCGGACAGGGTAGGCTTGCCGTGGTCGGTCACTGTCTCCTCAGGTGA	170	4	IGHV1-68*01	IGHJ4*01,IGHJ4*02,IGHJ4*03	IGHV1-68*01_IGHJ4*00	No	In-frame	Yes	No-hit	1.93109e-05
220805015122080501513A0328A10F79_23739	CAAGTCCATCAGCACTGCCTCTGAGCAGAGCTGGCAGGGGTCTTTGCATCACAGGCCAAACTCCCCACGTCAGAATGTAAAGGGAAGGTTACCAGAGGACCCAGTAGACGAGGAGTGTGGTGGAAAAACATCCACCCTGCCAGAAACCACAGGCCAAAATCTGGGACTTCATTAAAAAATAATCATCACTTGAGATTATTCTACTATTCAAAAACCCTGTCCTGGGGGCCCCTGGTCACTGTCTCCTCAGGTGA	254	4	IGHV1-2*03,IGHV1-2*04,IGHV1-2*05	IGHJ2*01	IGHV1-2*00_IGHJ2*01	Yes	Out-of-frame	No	No-hit	1.93109e-05
220805015122080501513A0328A10F79_21991	GAAGGGCCGGTTCACCATCTCCAGAGACAACGCCAAGAACGCACCGTATCTGGAGATGAACAGTCTCAGAGCCGAGGATACGGCTGTGTATTATTGTGGAAGGAGTGGCAGCGACTACTACAACCTTGACTACTGAGGACAGGGAACCCTGGTCACCGTCTCCTCAGGTAA	171	4	IGHV3-74*01,IGHV3-74*02,IGHV3-74*03	IGHJ4*02	IGHV3-74*00_IGHJ4*02	Yes	In-frame	No	No-hit	1.93109e-05
220805015122080501513A0328A10F79_20034	GAAGGGCCGGTTCACCATCTCCAGAGACAACGCCAAGAACACACTGTATCTGGAGATGAACAGTCTCAGAGCCGAGGATACGGCTGTGTATTATTGTGGAAGGAGTGGCAGCGACTACTACAACCTTGACTACTGGGGACAGGGAACCCTGGTCACCGTCGGTGA	165	4	IGHV3-74*01,IGHV3-74*02,IGHV3-74*03	IGHJ4*02	IGHV3-74*00_IGHJ4*02	No	In-frame	Yes	No-hit	1.93109e-05
220805015122080501513A0328A10F79_19461	TGAAGGGCCGATTCACCATCAAGAGACAATACCAAGAACACCCTGTCTCTTCAAATGAGCAGACTGAGAGTCGACGACACGGCCATTTATTACTGTACGAGAACATATGGTAATAATTGGTTCGACTTGTGGGGCCAGGGAGTCCTGGTCACTGTCTCCTCAGGTGA	167	4	IGHV3-53*01,IGHV3-53*02	IGHJ5*01,IGHJ5*02	IGHV3-53*00_IGHJ5*00	Yes	In-frame	No	No-hit	1.93109e-05
220805015122080501513A0328A10F79_17864	GAAGGGCCGATTGACCATCTCCAGAGACAATATCAAGAACACCCTGTCTCTTCAAATGAGCAGACTGAGAGTCGACGACACGGCCGTTTATTACTGTACGAGAACATATGGTAATAATTGGTTCGACTTGTGGGGCCAGGGAGTCCTGGTCACTGTCTCCTCGTGA	166	4	IGHV3-53*01,IGHV3-53*02	IGHJ5*01,IGHJ5*02	IGHV3-53*00_IGHJ5*00	No	In-frame	Yes	No-hit	1.93109e-05
220805015122080501513A0328A10F79_16718	CTCCGTGAAGGGCAGATTCACCATCTCCAGAAACAACGCCAAGAACTCACTGTATCTGCAAATGAACAGCCTGAGAGCCGAGGACACGGCTGTGTATTACTGTGCGAGATGTCTGGGAACTGGAACGACCTTTGATGCTTTCGATATCTGGGGCCAAGGGACAATGGTCACCGTCTCCAGGTG	183	4	IGHV3-11*06,IGHV3-21*01,IGHV3-21*02	IGHJ3*02	IGHV3-21*00_IGHJ3*02	No	In-frame	Yes	No-hit	1.93109e-05
220805015122080501513A0328A10F79_16263	AAGTTCCAGGGCAGAGTCACCATCTCCAGAGGCAACGCCAAGAACTCACTGTATCTGCAAATGAACAGCCTGAGAGTCGAGGACACGGCTGTGTATTACTGTGCGAGATGTCTGGGAACTGGAACGACCTTTGGTGCTTTTGATATCTGGGGCCAAGGGACAATGGTCACTGTCTCCTCAGGTGA	185	4	IGHV3-11*06,IGHV3-21*01,IGHV3-21*02	IGHJ3*02	IGHV3-21*00_IGHJ3*02	No	In-frame	Yes	No-hit	1.93109e-05
220805015122080501513A0328A10F79_15703	ACCTCCAGAGATAACGCCAAGAACTCACTGTATCTGCAAATGAACAGCCTGAGAGCCGAGGACACGGCTGTTTATTACTTTGCGAGAGAGGCAGTACAGCTATGGCTCACTACCTGGGGTTACTACTTTGACTACTGGGGCCAAGGAACCCTGGTCACTGTCTCCTCAGGTG	172	4	IGHV3-48*03,IGHV3-69-1*02	IGHJ4*01	IGHV3-69-1*02_IGHJ4*01	No	In-frame	Yes	No-hit	1.93109e-05
220805015122080501513A0328A10F79_15131	ACCTCCAGAGAAACGCCAAGAACTCACTGTATCTGCAAATGAACAGCCTGGGAGCCGAGGACACGGCTGTGTATTACTGTGCGAGATGTCTGGGAACTGGAGCGACCTTTGATGCTTTTGATATCTGGGGCCAAGGGACAATGGTCACCGTCTCCTCAGGTA	162	4	IGHV3-11*06,IGHV3-21*01,IGHV3-21*02	IGHJ3*02	IGHV3-21*00_IGHJ3*02	Yes	In-frame	No	No-hit	1.93109e-05
220805015122080501513A0328A10F79_14903	TGAAGGGCCGATTCACCATCCCCAGAGACAATACCAAGAACACCCTGTCTCTTCAAATGAGCAGACTGAGATTCGACGACACGGCCGTTTATTACTGTACGAGAACATATGGTAGTAATTGGTTCGACTTGTGGGGCCAGGGGGTCCTGGTCACTGTCTCCTCAGGTGA	169	4	IGHV3-53*01,IGHV3-53*02	IGHJ5*01,IGHJ5*02	IGHV3-53*00_IGHJ5*00	No	In-frame	Yes	No-hit	1.93109e-05
220805015122080501513A0328A10F79_14830	GAAGGGCCGATTGACCATCTCCAAGGGCAAAGCAAAAGACAGCTCTTGTACAGATCGAGCTCTTTGGCAGAGGTTTAGGTAAGTAATCAGAAAAACACAGGAAATGATAATATCAGAGGTGGGGCAAAGGGTCAGTAAGGCAGGCAAGCANNNNNNGATTTGAGAAACACACAGAACACCACAAAGATACTCCTCAAGAAGAGCAACTCCAAGACACATAATTGTCAGATTCACCAAAGTTGAAATGAGGGAAAAAATGTTAAGGGCAGCCAGAGAGAAAGGCCAGGTCACCGTCTCCTCAGGTGA	306	4	IGHV3-74*01,IGHV3-74*02,IGHV3-74*03	IGHJ6*03,IGHJ6*04	IGHV3-74*00_IGHJ6*00	Yes	Out-of-frame	No	Found	1.93109e-05
220805015122080501513A0328A10F79_1427	CTCCGTGAAGGGCAGATTCACCATCTCCAGAGACAACGCCAAGAACTCACTGTATCTGCAAATGAACAGCCTGAGAGCCGAGGACACGGCCGTGTCCCTGAGGCTGACTACTGGGGCCAGGGAACCCTGGTCACTGTCTCTTCAGGTGA	149	4	IGHV3-11*03,IGHV3-11*05,IGHV3-21*04	IGHJ4*02	IGHV3-11*00_IGHJ4*02	No	Out-of-frame	No	No-hit	1.93109e-05
220805015122080501513A0328A10F79_13890	GAAGGGCCGATTGACCATCTCAAGAGACAACGCCAAGAACTCACTGTATCTGCAAATGAACAGCCTGAGAGCCGAGGACACGGCTGTTTATTACTGTGCGAGAGAGGCAGTACAGCTATGGCTCACTACCTGGGGTTACTACTTCGACTACTGGGGCCAGGGAACCCTGGTCACCGTCTCCCAGTG	186	4	IGHV3-48*03,IGHV3-69-1*02	IGHJ4*02	IGHV3-69-1*02_IGHJ4*02	No	In-frame	Yes	No-hit	1.93109e-05
220805015122080501513A0328A10F79_13848	CCATCTCTGAAGAGCAGGCTCCATAATCACCTGGGGCACCCACAGCATCTGAGGAGCAGGTGGGGGTTGGCACACACTCTGCACTCTTTGGCTTTCTAGGGGAGGCACAAGAGCTGGAGCAGGAACCCGAGGACCTGCCCTGGTCACCGTCTCCTCAGGTGA	162	4	IGHV2-5*01,IGHV2-5*02,IGHV2-5*04	IGHJ1*01,IGHJ4*01,IGHJ4*02	IGHV2-5*00_IGHJ4*00	Yes	In-frame	No	No-hit	1.93109e-05
220805015122080501513A0328A10F79_11900	CTCCGTGAAGGGCAGATTCACCATCTCCACGCAGAGCATCACCAACACAGACTCAGAAGACAGTGGAGAGAGGTATCTTTTCCCGGTGAGTCCTTTGGGGTCACCGTCTCCTCAGGTA	118	4	IGHV3-33*03,IGHV3-53*04,IGHV3-74*01	IGHJ4*01,IGHJ4*02,IGHJ4*03	IGHV3-74*01_IGHJ4*00	No	Out-of-frame	No	No-hit	1.93109e-05
220805015122080501513A0328A10F79_11202	CCGTCCCAAGAGTCGAATCACCATTTCCGTTGACAAGTCCAGGAACCAGGTCTCCCTGACGTTGAGGTCTGTGACCGCCGCAGACACGGCTCTCTACCTCTGTGCGAGACGCGGTGTACAATCATCGACTTTCTTCTTTGACCTGTGGGGCCCGGGAATCCTGGTCACCGTCTCCCAGGTA	181	4	IGHV4-39*01	IGHJ4*02	IGHV4-39*01_IGHJ4*02	No	In-frame	Yes	No-hit	1.93109e-05
220805015122080501513A0328A10F79_1069	GAAGGGCCGGTTCACCATCTCAAGAGACAATACCAAGAACACCCTGTCTCTTCAAATGAGCAGACTGAGAGTCGACGACGCGGCCGTTTATTACTATACGAGAATATATGGTAATAATTGGTTCGACTTGTGGGGCCAGGGAGTCCTGGTCACCGTCTCCTCAGGG	166	4	IGHV3-53*01,IGHV3-53*02	IGHJ5*01,IGHJ5*02	IGHV3-53*00_IGHJ5*00	No	In-frame	Yes	No-hit	1.93109e-05
220805015122080501513A0328A10F79_7541	CAGGAAGGGCAGATTCACCATCTCAAGAGACAATTCCAAGAACACGCTGTATGTGCAAATGAACATCCTGAGAGCCGAGGACACGGCTGTATATTACTGTGCGAAAAGCCTGTGGGAATTACTAACTGCTTTTGATATTTGGGGCCAAGGGACAATGGTCACTGTCTCTCAGGTGA	176	3	IGHV3-23*02,IGHV3-33*06	IGHJ3*02	IGHV3-33*06_IGHJ3*02	No	In-frame	Yes	No-hit	1.44832e-05
220805015122080501513A0328A10F79_7284	AAGTTCCAGGGCAGAGTCACCAAAACCACAAACCTGATTGAGCACCTGCTCCAAGGAAGTGCTTCACACACTGGAAGACCTCAGCCTTACCATCGAAGATGACACAAGCAGGTCACTGTCTCCTCAGGTGA	131	3	IGHV1|OR15-4*01	IGHJ4*01,IGHJ4*02,IGHJ4*03	IGHV1|OR15-4*01_IGHJ4*00	Yes	Out-of-frame	No	No-hit	1.44832e-05
220805015122080501513A0328A10F79_58539	GTCACCATCTCAGCCGACAAGGGCTTTCTGAGGGCACACCTGCAGCAAAGGCCTGGCTTTGGTTTTGTCAAATATGAACCCGCAGATTTAAGGTCACTGTCTCCTCAGGTGA	112	3	IGHV5-51*01,IGHV5-51*02,IGHV5-51*03	IGHJ4*01,IGHJ4*02,IGHJ4*03	IGHV5-51*00_IGHJ4*00	No	Out-of-frame	No	No-hit	1.44832e-05
220805015122080501513A0328A10F79_57623	AAGTTCCAGGGCAGAGTCACCGTCACTGCCCTGCCACCCATGGGCAAGTCACTTAGCCCTCTTTGAAAAAGATCCAAACCCAGGAAAACATTGATTCTCAAAAAACAGCACCGAGGTCTTCCAAGTTGCCTATTAATTATCAGGCTGTCCATCAGCACCCCCGGGATGGAGGAACAGGGAATGAACAGCTGCAGAACTGGAGCAGGTCACCGTCTCCTCAGGTG	224	3	IGHV1|OR15-9*01	IGHJ4*01,IGHJ4*02,IGHJ4*03	IGHV1|OR15-9*01_IGHJ4*00	Yes	Out-of-frame	No	No-hit	1.44832e-05
220805015122080501513A0328A10F79_56960	ACCTCCAGAGATAACGCCAAGTGCTTCCATAGTCTCCAAGTGTTCAGATTGTGCCTTTCTCATCTAAACATGCAGAGAAACAAGCAGCCACTGCAGGAACAACCATTCACTACAACTGCTTTCAGCCGCCTCCAAAACTGTGAGGCAGCCCTCGCCAGTGACCTGCCGGCCATCACACACACTCAGGTCACCGTCTCCTCAGGTGA	206	3	IGHV3-25*01,IGHV3-25*02,IGHV3-25*03	IGHJ4*01,IGHJ4*02,IGHJ4*03	IGHV3-25*00_IGHJ4*00	No	In-frame	Yes	No-hit	1.44832e-05
220805015122080501513A0328A10F79_55937	AAGTTCCAGGGCAGAGTCACTGTGCCTGGTCACACCTGCATAATGATTTTGTGAACAGTTTCTCTTACATTTTATTAGTTGGAATTCTACAGTAACGAAGAGCTTCACTTTCTCCTTCATCCGTGTGCGTTCACTTCCTTCCATCTGGATTGGTCACCGTCTCCTCAGGTG	171	3	IGHV1-8*01,IGHV1-8*02	IGHJ4*01,IGHJ4*02,IGHJ4*03	IGHV1-8*00_IGHJ4*00	Yes	Out-of-frame	No	No-hit	1.44832e-05
220805015122080501513A0328A10F79_53615	TGAAGGGCCGATTCACCATCTCAAGAGACAACGCCAAGAACTCACTGTATCTGCAAATGAACAGCCTGAGAGCTGAGGACACGGCTGTGTATTACTGTGCGAGATGTCTGGGAACTGGAACGACCCTTGATGCTTTTGATATCTGGGGCCAAGGGGCAATGGTCACCGTCCTCCTCAGGTAA	182	3	IGHV3-11*06,IGHV3-21*01,IGHV3-21*02	IGHJ3*02	IGHV3-21*00_IGHJ3*02	No	In-frame	Yes	No-hit	1.44832e-05
220805015122080501513A0328A10F79_53179	AAGTTCCAGGGCAGAGTCACGATTACCGCGGACGAATCCACGAGCACAGCCTGCATGGAGCTGAGCAGCCTGAGATCTGAGGACACGGCCGTGTATCACTGTGCGAGACGCGCCGCCGAGAGCGGAATTACGTGGATACAGCTATGGATGGGGGGAACCCTTGACTACTGGGGCCAGGGAACCCTGGTCACTGCTCTCAGGTGA	204	3	IGHV1-69*01,IGHV1-69*11,IGHV1-69*12	IGHJ4*02	IGHV1-69*00_IGHJ4*02	No	In-frame	Yes	No-hit	1.44832e-05
220805015122080501513A0328A10F79_52737	CCATCTCTGAAGAGCAGGCTGACGCTCTTCCGATCTGAAGGGCCGGTTCACCATCTCCAAGGTGATCGGAAGAGCACACGTCGGTCACCGTCTCCTCAGGTGA	103	3	IGHV3-23*03	IGHJ4*01,IGHJ4*02,IGHJ4*03	IGHV3-23*03_IGHJ4*00	No	Out-of-frame	No	Found	1.44832e-05
220805015122080501513A0328A10F79_49501	GAAGGGCCGATTGACCATCTCCAGAGACAATACCAAGAACACCCTGCCTCTTCAAATGAGCAGACTGAGGGTCGACGACACGGCCGTTTATTACTGTACGAGAACATATGGTAATAATTGGTTCGACTTGTGGGGCCAGGGAGTCCTGGTCACCGTCTCCTCGA	164	3	IGHV3-53*01,IGHV3-53*02	IGHJ5*01,IGHJ5*02	IGHV3-53*00_IGHJ5*00	No	In-frame	Yes	No-hit	1.44832e-05
220805015122080501513A0328A10F79_49217	CTCCGTGAAGGGCAGATTCACCAGGAGTAAATCTCATCTCAAGAAACCACTTTTTTTGCTTATCCATAAGAAGCAACTCCTCATCTATTCAAATTTGATCATGAGATTGCAGCAATCTGGTCACTGTCTCCTCAGGTGA	139	3	IGHV3-54*01,IGHV3-54*04	IGHJ4*01,IGHJ4*02,IGHJ4*03	IGHV3-54*00_IGHJ4*00	No	Out-of-frame	No	No-hit	1.44832e-05
220805015122080501513A0328A10F79_47749	CAGGAAGGGCAGATTCACCATCTCCTCAGGTAAGGATCAGAAGAGCACACGTCATACACGACGCTCTTCCGGTCACCGTCTCCTCAGGTGGA	92	3	IGHV3|OR16-13*01	IGHJ4*01,IGHJ4*02,IGHJ4*03	IGHV3|OR16-13*01_IGHJ4*00	No	Out-of-frame	No	Found	1.44832e-05
220805015122080501513A0328A10F79_46463	GAAGGGCCGGTTCACCATCTCCAGGAAGCAATCTCAAAACACCCCTCCTCCCTGCCATAGATGCTGCTGGGTTTCTCTGCATCATTATCAAACGGTCCAGTATAACTTCAACTTCTCTCCAACCAGCCTGATTTTCCCCACAGACACAGGACAGAAGAACAAGGAGCAGGAGCTGGCTGATGCTGTTCTTGGTGGTCACCGTCTCCTCGTGA	212	3	IGHV3-23*01,IGHV3-23*03,IGHV3-23*04	IGHJ4*01,IGHJ4*02,IGHJ4*03	IGHV3-23*00_IGHJ4*00	No	Out-of-frame	No	No-hit	1.44832e-05
220805015122080501513A0328A10F79_45565	GAAGGGCCGATTGACCATCTCCAGAGACAACCCCAAGAACTCACTGTATCTGCAAATGAACAACCTGAGAGCCGAGGACACGGCTGTGTATTACTGTGCCCGGGGTGTTCAAGATATTTTGACTGGTTTCTACTACTTTGACTACTGGGGTCAGGGAACCCTGGTCACTGTCTCCTCAGGTG	182	3	IGHV3-7*04	IGHJ4*02	IGHV3-7*04_IGHJ4*02	No	In-frame	Yes	No-hit	1.44832e-05
220805015122080501513A0328A10F79_43396	TGAAGGGCGATTCACCCTCTCCAGAGACAACGCCAAGAACTCAGTGTGTCTGCAAATGAACGGCCTGAGAGCCGAGGACACGGCCGTCTATTACTGTGCGAGAGGGGGAATTGGTGACTACTGGGGCCAGGGAACCTTGGTCACCGTCTCCTCAGGTGA	159	3	IGHV3-11*05,IGHV3-21*04,IGHV3-7*03	IGHJ4*02	IGHV3-7*03_IGHJ4*02	Yes	In-frame	No	No-hit	1.44832e-05
220805015122080501513A0328A10F79_4143	AAGTTCCAGGGCAGAGTCACCATGCAGGGGGCTAGACCTACTGGAATGAATGAGGTACCAAATGAAGGGGCATATGGTGACTTTGGGTCTCAGTGTGTATTGTGTCTGATTGACTCATATAGCTGGGGTTGGCAACCTCGGTAACTATGTGGTCCTTGGTGATGAGAGCTGAAGAAGGGCCATGGTCACTGTCTCCTCAGGTGA	204	3	IGHV1-24*01	IGHJ4*01,IGHJ4*02,IGHJ4*03	IGHV1-24*01_IGHJ4*00	Yes	Out-of-frame	No	No-hit	1.44832e-05
220805015122080501513A0328A10F79_37842	AGCGCCGATTCATCATCTCCAGAGACAACGCCAAGAACTCACTGTATCTGCAAATGAACAGCCTGAGAGCCGAGGACACGGCTGTGTATTACTGTGCGAGAGAGGCAATACAGCTATGGCTCACTACCTGGGGTTACTACTTTGGCTACTGGGGCCAGGGAACCCTGGTCACCGTCTCCTCAGGTGA	187	3	IGHV3-11*06,IGHV3-21*01,IGHV3-21*02	IGHJ4*02	IGHV3-21*00_IGHJ4*02	No	In-frame	Yes	No-hit	1.44832e-05
220805015122080501513A0328A10F79_37148	TGAAGGGCCGATTCACCATCTCCAAGGTCAGTAGTATTGTTAACCCCATTGTACAGATGACCAAACTGAGATACAGAAAGGTCACCGTCTCCTCAGGTG	99	3	IGHV3-43*01,IGHV3-43*02	IGHJ4*01,IGHJ4*02,IGHJ4*03	IGHV3-43*00_IGHJ4*00	No	In-frame	Yes	No-hit	1.44832e-05
220805015122080501513A0328A10F79_37049	AGCGCCGATTCATCATCTCCAGAGGCAACGCCAAGAACTCACTGTATCTGCAAATGAACAGCCTGAGAGTCGAGGACACGGCTGTGTATTACTGTGCGAGATGTCTGGGAACTGGAACGACCTTTGGTGCTTTTGATATCTGGGGCCAAGGGACAATGGTCACCGTCCCTCGGTGA	176	3	IGHV3-11*06,IGHV3-21*01,IGHV3-21*02	IGHJ3*02	IGHV3-21*00_IGHJ3*02	No	In-frame	Yes	No-hit	1.44832e-05
220805015122080501513A0328A10F79_3129	GAAGGGCCGGTTCACCATCTCCAGAGACAACCCCAAGAACTCACTGTATCTACAAATGAACAACCTGAGAACCGAGGACACGGCTGTGTATTACTGTGCGAGAATAAGTAAGGGCGTCTGGGGCCAAGGGACCACGGTCACCGTCTCCCTCAGGTGA	157	3	IGHV3-11*06,IGHV3-21*01,IGHV3-21*02	IGHJ6*02	IGHV3-21*00_IGHJ6*02	No	In-frame	Yes	No-hit	1.44832e-05
220805015122080501513A0328A10F79_30538	AAGTTCCAGGGCAGAGTCACCATCTCCAGAGACAATACCAAGAGCACCCTGTCTCTTCAAATGGGCAGACTGAGAGTCGACGACACGGCCGTTTATTACTGTACGAGAACATATGGTAATAATTGGTTCGACTTGTGGGGCCAGGGAGTCCTGGTCACCGTCTCCTCAGGTGA	173	3	IGHV3-53*01,IGHV3-53*02,IGHV3-64*01	IGHJ5*01,IGHJ5*02	IGHV3-53*00_IGHJ5*00	No	In-frame	Yes	No-hit	1.44832e-05
220805015122080501513A0328A10F79_25595	CTCCGTGAAGGGCAGATTCACCATCTCCAGAGACAACGCCAAGAACTCGCTGTATCTGCAAATGAACGGCCTGAGAGCCGAGGACACGGCCGTGTATTACTGTGCGAGATGTCTGGGAACTGGAACGACCTTTGATGCTTTTGATATCTGGGGCCAAGGGACAATGGTCACTGTCTCCTCAGGTGA	186	3	IGHV3-11*03,IGHV3-11*05,IGHV3-21*04	IGHJ3*02	IGHV3-11*00_IGHJ3*02	No	In-frame	Yes	No-hit	1.44832e-05
220805015122080501513A0328A10F79_24584	ACCTCCAGAGATAACGCCAAGAACTCACTGTATCTGCAAATGAACAGCCTGAGAGCCGAGGACACGGCCGTATATTACTGTGCGAAAGGCCTGTGGGAATTACTAACTGCTTTTGATATTTGGGGCCAAGGGACAATGGTCACTGTCTCCTCAGGTGA	158	3	IGHV3-11*05,IGHV3-21*04,IGHV3-7*03	IGHJ3*02	IGHV3-7*03_IGHJ3*02	No	In-frame	Yes	No-hit	1.44832e-05
220805015122080501513A0328A10F79_2424	TGAAGGGCCGATTCACCATCTCAAGAGACAACGCCAAGAACTCACTGTATCTGCAAATGAACAGCCTGAGAGCCGAGGATACGGCTGTGTATTACCGTGCGAGATGTCTGGGAACTGGAACGACCTTTGATGCTTTTGATATCTGGGGCCAAGGGGCAATGGTCACTGTCTCCTCAGGTGA	181	3	IGHV3-11*06,IGHV3-21*01,IGHV3-21*02	IGHJ3*02	IGHV3-21*00_IGHJ3*02	No	In-frame	Yes	No-hit	1.44832e-05
220805015122080501513A0328A10F79_24114	AAGTTCCAGGGCAGAGTCACCATCTCAAGAAAACCCCCCAAAAACAATAGCAACAACAAAAACACACAGAAATAAAGTATTTTGAGAAAGGAGAGGTCACCGTCTCCTCAGGTGA	115	3	IGHV1-8*01,IGHV1-8*02,IGHV1-8*03	IGHJ4*01,IGHJ4*02,IGHJ4*03	IGHV1-8*00_IGHJ4*00	Yes	Out-of-frame	No	No-hit	1.44832e-05
220805015122080501513A0328A10F79_23180	CAGTTCTCCCTGCAGCTGAACTCTGTGACCGCCGCGGACACGGCTGTCTATTACTGTGCGAGGGGCCAGACGGCCGATCTTCCATCTGGATATTTCCTCCACTGGGGCCAGGGCACCCTGGTCACCGTCTCCTCAGGGA	139	3	IGHV4-34*01,IGHV4-34*02,IGHV4-34*04	IGHJ1*01	IGHV4-34*00_IGHJ1*01	No	In-frame	Yes	No-hit	1.44832e-05
220805015122080501513A0328A10F79_22058	AAGTTCCAGGGCAGAGTCACCATCACTTGCGTTACCACCTAAGCTCCGCCTCCTGTTAGATCAGTGGCAGCATTAGAGTCTCATAGGGGCACGAACCCTATTGCAAACTGCTCATGCAAAGGGTCTAGGTAGTGTGCTCCTTATGAGAATCTAATGCCTGATGATCGGTCACTGTCTCCTCAGGTGA	187	3	IGHV1-8*01,IGHV1-8*02,IGHV1-8*03	IGHJ4*01,IGHJ4*02,IGHJ4*03	IGHV1-8*00_IGHJ4*00	Yes	In-frame	No	No-hit	1.44832e-05
220805015122080501513A0328A10F79_2141	GAAGGGCCGATTGACCATCTCCAGAGACAACGCCAAGAACTCCCTGTATCTGCAAATGAACAGCCCGGGAGCCGAGGACACGGCTGTCTATTATTGTGCGAGAATAAGTAAGGGCGTCTGGGGCCAAGGGACCACGGTCACCGTCTCCTCAGGTGA	156	3	IGHV3-11*06,IGHV3-21*01,IGHV3-21*02	IGHJ6*02	IGHV3-21*00_IGHJ6*02	No	In-frame	Yes	No-hit	1.44832e-05
220805015122080501513A0328A10F79_2109	TGAAGGGCCGATTCACCATCTCAGCCGACAACACGACTACACGACGCTCTTCCGATTCTCAGGTCACCGTCTCCTCAGGTGA	82	3	IGHV3|OR16-12*01	IGHJ4*01,IGHJ4*02,IGHJ4*03	IGHV3|OR16-12*01_IGHJ4*00	No	Out-of-frame	No	Found	1.44832e-05
220805015122080501513A0328A10F79_20735	CAAGTCCATCAGCACTGCCTTCCTTCACTGCTGCTTCCTGGGGTCACCGTCTCCTCAGGTGAGGATCGGAAGAGCACACGTCGGTCACCGTCTCCTCAGGTGA	103	3	IGHV5-10-1*01,IGHV5-10-1*02,IGHV5-10-1*03	IGHJ4*01,IGHJ4*02,IGHJ4*03	IGHV5-10-1*00_IGHJ4*00	No	Out-of-frame	No	Found	1.44832e-05
220805015122080501513A0328A10F79_13255	AAGTTCCAGGGCAGAGTCACCATCTCCACGCAGAGCATCACCAACACAGACTCAGAAGACAGTGGAGAGAGGTATCTTTTCCCGGTGAGTCCTTGGGGGTCACTGTCTCCTCAGGTGA	118	3	IGHV1-46*01,IGHV1-46*02,IGHV1-46*03	IGHJ4*01,IGHJ4*02,IGHJ4*03	IGHV1-46*00_IGHJ4*00	No	Out-of-frame	No	No-hit	1.44832e-05
220805015122080501513A0328A10F79_12885	TGAAGGGCCGATTCACCATCTCCAGAGACAACGCCAAGAACTCACTGTATCTGCAAATGAACAGCCTGAGAGCCGAGGACACGGCTGTTTATTACTGTGCCTACTTTGACTACTGGGGCCAGGGAACCCTGGTCACTGTCTCCTCAGGTGA	151	3	IGHV3-48*03,IGHV3-69-1*02	IGHJ4*02	IGHV3-69-1*02_IGHJ4*02	No	In-frame	Yes	No-hit	1.44832e-05
220805015122080501513A0328A10F79_10453	CTCCGTGAAGGGCAGATTCACCATCTCTACAAAAAACACAAAAATTAGCTGAGCGTGTTGGTGTGCGCCTGTGGTCACCGTCTCCTCAGGTGA	93	3	IGHV3|OR16-12*01	IGHJ4*01,IGHJ4*02,IGHJ4*03	IGHV3|OR16-12*01_IGHJ4*00	Yes	In-frame	No	No-hit	1.44832e-05
220805015122080501513A0328A10F79_9411	GAAGGGCCGGTTCACCATCACAAGACAAGCAATGCAAACACATCCCAGTGTTCAAGAGAAGGAAGGAGATTGGAGTTCCTGCCAAGAAGAAACCACCATAGAACATATTCCTTAGACATATGTTAGCAAATAAGCAACTAGTCTTAAATCGCCCACTAGACTCCTTTGAAGGTCACCGTCTCCTCAGGTGA	191	2	IGHV3-20*03,IGHV3-20*04,IGHV3-48*01	IGHJ4*01,IGHJ4*02,IGHJ4*03	IGHV3-20*00_IGHJ4*00	Yes	In-frame	No	No-hit	9.65545e-06
220805015122080501513A0328A10F79_9215	GAAGGGCCGGTTCACCATCTCCAGAGACAACCCCAAGAACTCACTGTATCTGCAAATGAACAACCTGAGATCTGAGGACACGGCCGTGTATTACTGTGCGAGACGCGCCGCCGAGAGCGGAATTACGTGGATACAGCTATGGATGGGGGGAACCCTTGACTACTGGGGCCAGGGAACCCTGGTCACCGTCTCCTCAGGTGA	201	2	IGHV3-11*03,IGHV3-11*05,IGHV3-21*04	IGHJ4*02	IGHV3-11*00_IGHJ4*02	No	In-frame	Yes	No-hit	9.65545e-06
220805015122080501513A0328A10F79_8597	GAAGGGCCGGTTCACCATCTCCAGAGACAACCCCAAGAACTCACTGTATCTGCAAATGAACAACCTGAGAGCCGAGGACACGGCTGTGTACTACTGTGCGAGAATAAGTAAGGGCGTCTGGGGACAAGGGACCACGGTCACCGTCTCCTCAGGTGA	156	2	IGHV3-11*06,IGHV3-21*01,IGHV3-21*02	IGHJ6*01	IGHV3-21*00_IGHJ6*01	No	In-frame	Yes	No-hit	9.65545e-06
220805015122080501513A0328A10F79_8395	GAAGGGCCGATTCACCATCTCCAGAGACAACGCCAAGAACTCACTGTATCTGCAAATGAACAGCCTGAGAGCCGAGGACACGGCCGTATATTACTGTACGAAAGACAAGGACGGTGACTACGTGCGGTCTATATTTGACTACTGGGGCCAGGGAACCCTGGTCACCGTCTCCTCAGGTGA	180	2	IGHV3-11*05,IGHV3-21*04,IGHV3-7*03	IGHJ4*02	IGHV3-7*03_IGHJ4*02	No	In-frame	Yes	No-hit	9.65545e-06
220805015122080501513A0328A10F79_8280	AAGTTCCAGGGCAGAGTCACCATTACCAGGGACACATCCGCGAGCACAGCCTACATGGAGCTGCGCAGCCTGAGATCTGAGGACACGGCCGTGTATTACTGTGCGAGACGCGCCGCCGAGAGCGGAATTACGTGGATACAGCTATGGATGGGGGGAACCCTTGACTACTGGGGCCAGGGAACCCTGGTCACTGTCTCCTCAGGTGA	206	2	IGHV1-3*01,IGHV1-3*04,IGHV1-3*05	IGHJ4*02	IGHV1-3*00_IGHJ4*02	No	In-frame	Yes	No-hit	9.65545e-06
220805015122080501513A0328A10F79_8218	GAAGGGCCGGTTCACCATCCCCAGAGACAATTCCAAGAACACGCTGTATCTGCAAATGAACAGCCTGAGAGCCGAGGACACGGCCGTATATTACTGTACGAAAGACAAGGACGGTGACTACGTGCGGTCTATATTTGACTACTGGGGCCAGGGAACCCTGGTCACCGTCTCCCAGGTGA	179	2	IGHV3-23*01,IGHV3-23*04,IGHV3-23D*01	IGHJ4*02	IGHV3-23*00_IGHJ4*02	No	In-frame	Yes	No-hit	9.65545e-06
220805015122080501513A0328A10F79_808	GAAGGGCCGGTTCACCATCTCCCGAGACAACGCCAAGAAGTCACTGTATCCGCAAATAGGGAGTCCGAGAGCCGAGGACACGGCCTTTTATGATTGTACGACAAAGGTTTTGGCAGCAGTTGCTATCGGAGGGTCGAGAGTACTACTCCGACGACGGGATGGACGTCTGGGGCCAAGGGACCACGGTCACCGTCCTCAGGGA	202	2	IGHV3-20*01,IGHV3-20*02,IGHV3-20*03	IGHJ6*02	IGHV3-20*00_IGHJ6*02	No	Out-of-frame	No	No-hit	9.65545e-06
220805015122080501513A0328A10F79_7842	CTCCGTGAAGGGCAGATTCACCAGTTACAGTGAGAAGCCAACGAAGAACTTTAAGCAGAGAAATGACATTATCCTGATTTATATATATTTTTAATTATGTTGGCTACCTCCATGTGGGACACAATCGGAGAATACACATGGGGAGCCCAATGTGATGGAACAAGCGTGGTCACTGTCTCCTCAGGTGA	188	2	IGHV3-64D*06,IGHV3-64D*08,IGHV3-66*01	IGHJ4*01,IGHJ4*02,IGHJ4*03	IGHV3-64D*00_IGHJ4*00	Yes	Out-of-frame	No	Found	9.65545e-06
220805015122080501513A0328A10F79_7535	GAAGGGCCGGTTCACCATCAGTAGATTCTATCACAAGAACCACttttttttttCTCATCCATAAGAAACTCCTCATCTATTCAAGGTACATAATGAGATTGCAGCAATTCAGTCACATTTTCAGGCTCCACTTGTAATTCTAGTTTTCTTGCTATTTCTACCACATCTATGATTACTTCTTCCACACTTTTGAGTCTTGAACCCCTCAAAGTCACTCATGAGGATTGGGGTCACCGTCTCCTCAGGTGA	249	2	IGHV3|OR16-10*01,IGHV3|OR16-10*02,IGHV3|OR16-10*03	IGHJ4*01,IGHJ4*02,IGHJ4*03	IGHV3|OR16-10*00_IGHJ4*00	Yes	In-frame	No	Found	9.65545e-06
220805015122080501513A0328A10F79_6811	GTCCATCAGCACAGCCTACAAGTCCATCAGCACCGCCTACCTGCAATGGAGCAGCCTGAAGGCCTCGGACACCGCCATGTATTACTGTGCGAGAGGGAGAGAGGTGATGGTGACTGCTTACGACTACTGGGGCCAGGGAGTCCTGGTCACTGTCTCCTCAGGTGA	165	2	IGHV5-51*01,IGHV5-51*02,IGHV5-51*03	IGHJ4*02	IGHV5-51*00_IGHJ4*02	No	In-frame	Yes	No-hit	9.65545e-06
220805015122080501513A0328A10F79_6787	AAGTCCAGGGCAGAGTCACCAGAGATAAAAATGCAGCCACAAACTCAGACCACGGAGAAAGCTGACAGCCACAAAACAATCCCGCCTGTCGTAAAATGTCGGTCACCGTCTCCTCAGGTGA	121	2	IGHV1-18*01,IGHV1-18*02,IGHV1-18*03	IGHJ4*01,IGHJ4*02,IGHJ4*03	IGHV1-18*00_IGHJ4*00	Yes	In-frame	No	No-hit	9.65545e-06
220805015122080501513A0328A10F79_6362	TGAAGGGCCGATTCACCATCTCAAGAGACAACGCCAAGAACACACTGTATCTGGAGATGAACAGTCTCAGAGCCGAGGATACGGCTGTGTATTATTGTGGAAGGAGTGGCAGCGACTACTACAACCTTGACTACTGGGGACAGGGAACCCTGGTCACCGTCAGGTG	166	2	IGHV3-74*01,IGHV3-74*02,IGHV3-74*03	IGHJ4*02	IGHV3-74*00_IGHJ4*02	No	In-frame	Yes	No-hit	9.65545e-06
220805015122080501513A0328A10F79_6278	GAAGGGCCGATTGACCATCTCCAGAAACAACGCCAAGAACTCACTGTATCTGCAAATGAACAGCCTGAGAGCCGAGGACACGGCTGTGTATTACTGTGGAAGGAGTGGCAGCGACTACTACAACCTTGACTACTGGGGACAGGGAACCCTGGTCACCGTCTCCTCAGTGA	170	2	IGHV3-7*04	IGHJ4*02	IGHV3-7*04_IGHJ4*02	No	In-frame	Yes	No-hit	9.65545e-06
220805015122080501513A0328A10F79_6203	GAAGGGACCATCTCCAGAGACAATTCCAAGAACACGCTGTATCTGCAAATGAACAGCCTGAGAGCTGAGGACACGGCTGTGTATTACTGTGCGTCCCGTATAGCAGTGGCTGGTACGGCCGATATTGACTACTGGGGCCAGGGAACCCTGGTCACCGTCTCCTCAGG	167	2	IGHV3-30*02,IGHV3-30*03,IGHV3-30*04	IGHJ4*02	IGHV3-30*00_IGHJ4*02	No	In-frame	Yes	No-hit	9.65545e-06
220805015122080501513A0328A10F79_6100	CCATCTCTGAAGAGCAGGCTACCCCCACCTGCAACTGCCCCTCTTGGCCCTTAACAGCACTAATGACTCCAGGTCACCGTCTCCTCAGGTGA	92	2	IGHV2-26*01,IGHV2-26*02,IGHV2-26*03	IGHJ4*01,IGHJ4*02,IGHJ4*03	IGHV2-26*00_IGHJ4*00	Yes	Out-of-frame	No	No-hit	9.65545e-06
220805015122080501513A0328A10F79_6056	AGCGCCGATTCATCATCTCCAGAGACAACGCCAAGAACTCACTGTATCTGCAAATGAACGGCCTGAGAGCCGAGGACACAGCTGTGTATTACTGTGCGAGATGTCTGGGAACTGGAACGACCTTTGATGCTTTTGATATCTGGGGCCAAGGGACAATGGTCACCGTCTCCTCAGGTAA	178	2	IGHV3-21*03	IGHJ3*02	IGHV3-21*03_IGHJ3*02	No	In-frame	Yes	No-hit	9.65545e-06
220805015122080501513A0328A10F79_6015	TGAAGGGCCGATTCACCATCTCCCACCGCTCATGCCCTGAGCTGCTTGCTCATAGTTGCACGCATTCATGTacacacacacacacacacacacatacacaGAGAGAGAGAGGCATTCTGCAGTTGCACACCTCTGTGTCTCTGCCCAAGCTATGCTTTCTGCCTGGAGATACTATCATTGTCTCATCTGTTAAGACTCAGCTTGAGCCAAACTTCCCAAGCTGGCTAAGGTCACTGTCTCCTCAGGTGA	249	2	IGHV3-13*01,IGHV3-13*04,IGHV3-13*05	IGHJ4*01,IGHJ4*02,IGHJ4*03	IGHV3-13*00_IGHJ4*00	No	Out-of-frame	No	No-hit	9.65545e-06
220805015122080501513A0328A10F79_58494	CAGGAAGGGCAGATTCACCATCTCAAGAGACAATACCAAGAACACCTTGTCTCTTCAAATGGGCAGACTGAGAGTCGACGACACGGCCGTTTATTACTGTACGAGAACATATGGTAATAATTGGTTCGACTTGTGGGGCCAGGGAGTCCTGGTCACTGTCTCCTCAGGTGA	171	2	IGHV3-53*01,IGHV3-53*02,IGHV3-64*01	IGHJ5*01,IGHJ5*02	IGHV3-53*00_IGHJ5*00	No	In-frame	Yes	No-hit	9.65545e-06
220805015122080501513A0328A10F79_57393	GAAGGGCCGGTTCACCATCTCCAGAGACAACGCCAAGAACTCACTGTATCTGCAAATGAACAGCCTGAGAGCCGAGGACACGGCTGTGTACTACTGTGCGAGATGTCTGGGAACTGGAACGACCTTTGATGCTTTTGATATCTGGGGCCAAGAGGCAATGGTCACTGTCTCCTCAGGTGA	180	2	IGHV3-11*06,IGHV3-21*01,IGHV3-21*02	IGHJ3*02	IGHV3-21*00_IGHJ3*02	No	In-frame	Yes	No-hit	9.65545e-06
220805015122080501513A0328A10F79_5729	GAAGGGCGACCATCTCCCGAGACAACGCCAAGAAGTCACTGTATCCGCAAATAGGGAGTCCGAGAGCCGAGGACACGGCCTTTTATGGTTGTGCGACAAAGGTTTTGGCAGCAGTTGCTATCGGAGGGTCGAGAGTACTACTCCGACGACGGGATGGACGTCTGGGGCCAAGGGACCACGGTCACTGTCTCCTCAGGTGA	200	2	IGHV3-20*01,IGHV3-20*02,IGHV3-20*03	IGHJ6*02	IGHV3-20*00_IGHJ6*02	No	Out-of-frame	No	No-hit	9.65545e-06
220805015122080501513A0328A10F79_56653	GAAGGGCCGATTGACCATCTCCAGGAAGCAATCTCAAAACACCCCTCCTCCCTGCCATAGATGCTGCTGGGTTTCTCTGCATCATTATCAAACGGTCCAGTATAACTTCAACTTCTCTCCAACCAGCCTGATTTTCCCCACAGACACAGGACAGAAGAACAAGGAGCAGGAGCTGGCTGATGCTGTTCTTGGTGGTCACCGTCTCCTCAGGTGA	214	2	IGHV3-52*01,IGHV3-52*02,IGHV3-52*03	IGHJ4*01,IGHJ4*02,IGHJ4*03	IGHV3-52*00_IGHJ4*00	No	In-frame	No	No-hit	9.65545e-06
220805015122080501513A0328A10F79_56584	GAAGGGCCGGTTCACCATCTCCAGAGACAATATCAAGAACACCCTGTCTCTTCAAATGAGCAGACTGAGAGTCGACGACACGGCCGTTTATTACTGTACGAGAACATATGGTAATAATTGGTTCGGCTTGTGGGGCCAGGGAGTCCTGGTCACTGTCTCATCAGGTGA	168	2	IGHV3-53*01,IGHV3-53*02	IGHJ5*01	IGHV3-53*00_IGHJ5*01	No	In-frame	Yes	No-hit	9.65545e-06
220805015122080501513A0328A10F79_56515	ACCTCCAGAGATAACGCCAAGAACTCACTGTATCTGCAAATGAACGGCCTGAGAGCCGAGGACACGGCTGTGTATTACTGTGCGAGGTGTCTGGGAACTGGAACGACCTTTGATGCTTTTGATATCTGGGGCCAAGGGACAATGGTCACCGTCTCCTCAGGTGA	164	2	IGHV3-7*04	IGHJ3*02	IGHV3-7*04_IGHJ3*02	No	In-frame	Yes	No-hit	9.65545e-06
220805015122080501513A0328A10F79_56267	GAAGGGCCGATTGACCATCTCCAGAGACAACCCCGAGAACTCACTGTATCTGCAAATGAACAACCTGAGAGCCGAGGACACGGCTGTGTATTACTGTGCGAGAATAAGTAAGGGCGTCTGGGGCCAAGGGACCACGGTCACTGTCTCAGGTGG	153	2	IGHV3-11*06,IGHV3-21*01,IGHV3-21*02	IGHJ6*02	IGHV3-21*00_IGHJ6*02	No	In-frame	Yes	No-hit	9.65545e-06
220805015122080501513A0328A10F79_56225	CAAGTCCATCAGCACTGCCTACATGGAGCTGAGCAGCCTGAGATCTGAGGACACGGCCGTCTATTACTGTGCGAGAGAAGATTACAGCAGCTCGTATGACTACTGGGGCCAGGGAACCCTGGTCACTGTCTCCTCAGGTG	140	2	IGHV1-2*02,IGHV1-2*03,IGHV1-2*04	IGHJ4*02	IGHV1-2*00_IGHJ4*02	No	In-frame	Yes	No-hit	9.65545e-06
220805015122080501513A0328A10F79_55525	GGCGCCGATTCATCATCTCCATTCCAATCCCAAAGCTCAGTTTGTCTCCTCAATCTGGGCTGTGGACTGCTGGTCACCGTCTCCTCAGGTGA	92	2	IGHV3-13*01,IGHV3-13*04,IGHV3-13*05	IGHJ4*01,IGHJ4*02,IGHJ4*03	IGHV3-13*00_IGHJ4*00	No	Out-of-frame	No	No-hit	9.65545e-06
220805015122080501513A0328A10F79_55308	AAGTTCCAGGGCAGAGTCACCGCGATGATCAGGCAAACATAAACTGGACATGGGTCAGACAAGAGCCACACGGACATCTGTCAGCATAAACAAGTTTCCTGTGTGAGGGAAACTGGGTCTGGGGTCAGACAACTATGAATTAGACCATCCACCAGGTAAACGAAGTATCCCATGAAAGGCACACAGTAAACATTCACATCCAGCTGCCTTTCATTCTTCATTAGGGCAAGGTCACCGTCTCCTCAGGTGA	250	2	IGHV1-3*01,IGHV1-3*04,IGHV1-3*05	IGHJ4*01,IGHJ4*02,IGHJ4*03	IGHV1-3*00_IGHJ4*00	Yes	Out-of-frame	No	Found	9.65545e-06
220805015122080501513A0328A10F79_55153	GTCCACCATTCAGCCGACAAGTCCATCAGCACCGCCTACCTGCAGTGGAGCAGCCTGAAGGCCTCGGACACCGCCATGTATTACTGTGCGAGAGGGAGAGAGGTGATGGTGACTGCTTACGACTACTGGGGCCAGGGAATCCTGGTCACTGTCTCCTCAGGTGA	164	2	IGHV5-51*01,IGHV5-51*02,IGHV5-51*03	IGHJ4*02	IGHV5-51*00_IGHJ4*02	Yes	In-frame	No	No-hit	9.65545e-06
220805015122080501513A0328A10F79_54501	AGCGCCGATTCATCATCTCCAGAGACAACCCCAAGAACTCACTGTATCTGCAAATGAACAACCTGAGAGCCGAGGACACGGCTGTGTATTACTGTGCGAGAATAAGTAAGGGCGTCTGGGGCCAGGGAACCCTGGTCACTGTCTCCTCAGGTGA	154	2	IGHV3-11*06,IGHV3-21*01,IGHV3-21*02	IGHJ4*02,IGHJ5*02	IGHV3-21*00_IGHJ5*02	No	In-frame	Yes	No-hit	9.65545e-06
220805015122080501513A0328A10F79_54446	GAAGGGCCGATTGACCATCTCCAGGGACAACGCGAGGAAGTCGTTATATCTGCATATGAACAGCCTGAGAGGCGAGGACACGGCCGTTTATTACTGTGCGAGAATAAGTAAGGGCGTCTGGGGCCAAGGGACCACGGTCACCGTCTCCTCAGGTGA	156	2	IGHV3-11*01	IGHJ6*02	IGHV3-11*01_IGHJ6*02	No	In-frame	Yes	No-hit	9.65545e-06
220805015122080501513A0328A10F79_54309	CAGTTCTCCCTGCAGCTGAACTCTGTGACTCCCGAGGACACGGCTGTCTATTACTGTGCAAGAGCATTACGTGTCTGGTTCGACTCCTGGTGCCAGGGAACCCTGGTCACCGTCTCTCAGTGA	123	2	IGHV6-1*01,IGHV6-1*02,IGHV6-1*03	IGHJ5*01,IGHJ5*02	IGHV6-1*00_IGHJ5*00	No	In-frame	Yes	No-hit	9.65545e-06
220805015122080501513A0328A10F79_53925	GAAGGGCCGATTGACCATCTCCAGAGACAACCCCAAGAACTCACTGTATCTGCAAATGAACAACCTGAGAGCCGAGGACACGGCTGTGTATTACTGTGCGAGAATAAGTAAGGGCGTCTGGGGCCAGGGAGTCCTGGTCACCGTCTCCTCAGGTG	155	2	IGHV3-11*06,IGHV3-21*01,IGHV3-21*02	IGHJ4*02,IGHJ5*02	IGHV3-21*00_IGHJ5*02	No	In-frame	Yes	No-hit	9.65545e-06
220805015122080501513A0328A10F79_53421	GAAGGGCCGATTGACCATCTCCAGAGACAACGCCAAGAACACACTGTATCTGGAGATGAACAGTCTCAGAGCCGAGGATACGGCTGTGTATTATTGTGCGAGAGAGGCAGTACAGCCATGGCTCACTACCTGGGGTTACTACTTTGACTACTGGGGCCAGGGAACCCTGGTCACTGTCTCCTCAGGTGA	189	2	IGHV3-11*06,IGHV3-21*01,IGHV3-21*02	IGHJ4*02	IGHV3-21*00_IGHJ4*02	No	In-frame	Yes	No-hit	9.65545e-06
220805015122080501513A0328A10F79_53296	GAAGGGCGACCATCTCAAGAGACAACGCCAAGAACTCACTGTATCTGCAAATGAACAGCCTGAGAGCCGAGGACACGGCTGTGTATTACTGTGCGAGATGTCTGGGAACTGGAACGACCTTTGATGCTTTTGATATCTGGGGCCAAGGGGCAATGGTCACCGTCTCCTCAGGTAA	175	2	IGHV3-11*06,IGHV3-21*01,IGHV3-21*02	IGHJ3*02	IGHV3-21*00_IGHJ3*02	No	In-frame	Yes	No-hit	9.65545e-06
220805015122080501513A0328A10F79_53235	GAAGGCCGGTTCACCATCTCAAGAGACAACGCCAAGAACTCACTGTATCTGCAAATGAATAGCCTGAGAGCCGAGGACACGGCTGTTTATTACTGTGCGAGAGAGGCAGTACAGTTATGGCTCACTACCTGGGGTTACTACTTCGACTACTGGGGCCAGGGAACCCTGGTCACTGTCTCCTCAGGTGA	188	2	IGHV3-48*03,IGHV3-69-1*02	IGHJ4*02	IGHV3-69-1*02_IGHJ4*02	No	In-frame	Yes	No-hit	9.65545e-06
220805015122080501513A0328A10F79_52920	AAGTTCCAGGGCAGAGTCACCATCTCAAGAAACAACGCCAAGAACTCACTGTATCTGCAAATGAACAGCCTGAGAGCCGAGGACACGGCTGTGTATTACTGTGCGAGATGTCTGGGAACTGGAACGACCTTTGATGCTTTCGATATCTGGGGCCAAGGGACAATGGTCACTGTCTCCTCAGGTGA	185	2	IGHV3-11*06,IGHV3-21*01,IGHV3-21*02	IGHJ3*02	IGHV3-21*00_IGHJ3*02	No	In-frame	Yes	No-hit	9.65545e-06
220805015122080501513A0328A10F79_52684	TGAAGGGCCGATTCACCATCTCCAAGGATAAGATAAACCACTGCCTACTACTGATTCCACAGACTAAAATAATTCTGGTAATAGGTGACTCAAGCAGTGGTCACTGTCTCCTCAGGTG	118	2	IGHV3-43*01,IGHV3-43*02	IGHJ4*01,IGHJ4*02,IGHJ4*03	IGHV3-43*00_IGHJ4*00	No	Out-of-frame	No	No-hit	9.65545e-06
220805015122080501513A0328A10F79_52322	GAAGGGCCGGTTCACCATCTCCAGAGACAACGCCAAGAACACACTGTATCTGGAGGTGAACAGTCCCAGAGCCGAGGATACGGCTGCGTATTATTGTGGAAGGAGTGGCAGCGACTACTACAACCTTGACTACTGGGGACAGGGAACCCTGGTCACTGTCTCCTCAGGTGA	171	2	IGHV3-74*01,IGHV3-74*02,IGHV3-74*03	IGHJ4*02	IGHV3-74*00_IGHJ4*02	No	In-frame	Yes	No-hit	9.65545e-06
220805015122080501513A0328A10F79_5200	ACCTCGAGATAACGCCAAGAACACACTGTATCTGGAGATGAACAGTCTCAGAGCCGAGGATACGGCTGTGTATTATTGTGGAAGGAGTGGCAGCGACTACTACAACCTTGACTACTGGGGACAGGGAACCCTGGTCACCGTCTCCTC	147	2	IGHV3-74*01,IGHV3-74*02,IGHV3-74*03	IGHJ4*02	IGHV3-74*00_IGHJ4*02	No	In-frame	Yes	No-hit	9.65545e-06
220805015122080501513A0328A10F79_51942	GAAGGGCCGGTTCACCATCAGGAGATGAATATGGAACATCTCCTATGTACCAGGCACTGTGCTAAGTGCTGGAATACATTATCTCATTGAATTATCACAACGACCTTTTCAAGTAGGCATTATCACCATGCGACAGGTTGAGGACCGTGAGGCACGCTGGAGTTATTTGACTCGACTTGCCCAGGGTCCCAGGTCACTGTCTCCTCAGGTGA	212	2	IGHV3-13*01,IGHV3-13*04,IGHV3-13*05	IGHJ4*03	IGHV3-13*00_IGHJ4*03	Yes	Out-of-frame	No	No-hit	9.65545e-06
220805015122080501513A0328A10F79_51727	CAGAGGGCAGATTCACCATCTCCAGAGACAACCCCAAGAACTCACTGTATCTGCAAATGAACAACCTGAGAGCCGAGGACACGGCTGTGTATTACTGTGCGAGAATAAGTAAGGGCGTCTGGGGCCAAGGGACCACGATCACCGTCTCCTCAGGA	155	2	IGHV3-11*06,IGHV3-21*01,IGHV3-21*02	IGHJ6*02	IGHV3-21*00_IGHJ6*02	No	In-frame	Yes	No-hit	9.65545e-06
220805015122080501513A0328A10F79_5169	CAAGTCCATCAGCACTGCCTCCTCGGTCACCGTCTCCAGAGACAATTCCGAGAACACGCTGTATCTGCAAATTAACAGCCTGACAGCTGAGGACACGGCTGTCTATTACTGTGCGAGAGTTCGCTGCCCCCTCCATGCGCTGCAAGATGTACCAGCACCTGCTTGTCGCTGGTTTGACCCCTGGGGCCAGGGAACCCTGGTCACCGTCTCCTCAGGTA	218	2	IGHV3-30*01,IGHV3-30*03,IGHV3-30*04	IGHJ5*02	IGHV3-30*00_IGHJ5*02	No	In-frame	Yes	No-hit	9.65545e-06
220805015122080501513A0328A10F79_51498	CAGGAAGGGCAGATTCACCACTACCAGCATCTCTTCCATGATCTCTGGGCCCCGCCTGAAATTACTAAGGACTCAACTCTCGCCTAGCTGGGGGAACCCAAGCAGGTCACCGTCTCCTCAGGTGA	125	2	IGHV3-38*01,IGHV3-38*02,IGHV3-38*03	IGHJ4*01,IGHJ4*02,IGHJ4*03	IGHV3-38*00_IGHJ4*00	No	Out-of-frame	No	No-hit	9.65545e-06
220805015122080501513A0328A10F79_51375	GAAGCCGATTGACCATCTCCAGAGACAACCCCAAGAACTCACTGTATCTGCAAATGAACAACCTGAGAGCCGAGGACACGGCTGTGTATTACTGTGCGAGGATAAGTAAGGGCGTCTGGGGCCAAGGGACCACGGTCACTGTCTCCTCAGGTG	153	2	IGHV3-7*04	IGHJ6*02	IGHV3-7*04_IGHJ6*02	No	In-frame	Yes	No-hit	9.65545e-06
220805015122080501513A0328A10F79_51134	GACATGTCCACAAGCACAGCTGATGCTGAGCCCAGCATCTTGGGGAAAGACTGCTGAGAGTTTCGCTTGGCTTTGGAATTCATTTATCAGATAACATGCGCTGGATTGACCTAAACTGCAACATGGCCCTTGTAATTATACCGTGCTTTTGCTTTGGAGCCTGAGGGAAATGTGGAAGGCGCTGGAGTCTGAGCTCTGGGTCACCGTCTCCTCAGGTG	218	2	IGHV1-58*01,IGHV1-58*02,IGHV1-58*03	IGHJ4*01,IGHJ4*02,IGHJ4*03	IGHV1-58*00_IGHJ4*00	Yes	Out-of-frame	No	No-hit	9.65545e-06
220805015122080501513A0328A10F79_50869	ACCTCCAGAGATAACGCCAAGAACTCACTGTATCTGCAAATGAACAGCCTGAGAGCCGAGGACACGGCTGTGTATTACTGTGCGAGATGTCTGAGAACTGGAACGACCTTTGATGCTTTTGATATCTGGGGCCAAGGGACAATGGTCACCGCTCTCAGGTG	161	2	IGHV3-11*06,IGHV3-21*01,IGHV3-21*02	IGHJ3*02	IGHV3-21*00_IGHJ3*02	No	In-frame	Yes	No-hit	9.65545e-06
220805015122080501513A0328A10F79_50787	GAAGGGCCGATTGACCATCTCCAGAGACAACGCCAAGAACTCACTGTATCTGGAAATGAATAGCCTGAGAGCCGAGGACACGGCCGTATATTACTGTGCGAGAGGAGGATTTTGGGGCCAGGGAACCCTGGTCACCGTCCCCAGGTG	147	2	IGHV3-11*05,IGHV3-21*04,IGHV3-7*03	IGHJ4*02,IGHJ5*02	IGHV3-7*03_IGHJ5*02	No	In-frame	Yes	No-hit	9.65545e-06
220805015122080501513A0328A10F79_50658	GAAGGGCCGGTTCACCATCTCCATTCCAATCCCAAAGCTCAGTTTGTCTCCTCAATCTGGGCTGTGGACTGCTGGTCACCGTCTCCTCAGGTAA	94	2	IGHV3-13*01,IGHV3-13*04,IGHV3-13*05	IGHJ4*01,IGHJ4*02,IGHJ4*03	IGHV3-13*00_IGHJ4*00	No	Out-of-frame	No	No-hit	9.65545e-06
220805015122080501513A0328A10F79_50612	CAGGAAGGGCAGATTCACCATCTCAAGAGACAATACCAAGAACACCCTGTCTCTTCAAATGAGCAGACTGAGAGTCGACGACACGGCCGTTTATTACTGTACGGGAACATATGGTAATAATTGGTTCGGCTTGTGGGGCCAGGGAGTCCTGGTCACCGTCTCCTCAGGTA	170	2	IGHV3-53*01,IGHV3-53*02,IGHV3-66*01	IGHJ5*01	IGHV3-53*00_IGHJ5*01	No	In-frame	Yes	No-hit	9.65545e-06
220805015122080501513A0328A10F79_50533	GAAGGGCCGGTTCACCATCTCCAGAGACAACCACAAGAACTCACTGTATCTGCAAATGAACAACCTGAGAGCCGAGGGCACGGCTGTGTATTACTGTGCGAGAATAAGTAAGGGCGTCTGGGGCCAAGGGACCACGGTCACCGTCTCCTCGTG	153	2	IGHV3-11*06,IGHV3-21*01,IGHV3-21*02	IGHJ6*02	IGHV3-21*00_IGHJ6*02	No	In-frame	Yes	No-hit	9.65545e-06
220805015122080501513A0328A10F79_50490	TGAAGGGCCGATTCACCATCTCCACCCaaaaaagaaaaaaaaaaCCAACTAAACAACTGTTTTTTTGTTCAAGTCGGTCACTGTCTCCTCAGGTGA	96	2	IGHV3-43*01,IGHV3-43*02	IGHJ4*01,IGHJ4*02,IGHJ4*03	IGHV3-43*00_IGHJ4*00	No	Out-of-frame	No	No-hit	9.65545e-06
220805015122080501513A0328A10F79_50156	TGAAGGGCCGATTCACCATCTCCACAGGTAAGGATCGGAAGAGCACACGTCATACACGACGCTCTTCCAGTCACCGTCTCCTCAGGTAA	89	2	IGHV3-62*01,IGHV3-62*03,IGHV3-62*04	IGHJ4*01,IGHJ4*02,IGHJ4*03	IGHV3-62*00_IGHJ4*00	No	Out-of-frame	No	Found	9.65545e-06
220805015122080501513A0328A10F79_49666	GTCACCATCTCAGCCGACAAAAGACTCTCTTTTTTGTGCAAAACAATGCTAAAAGCTCAACTCCATTATAATAACCTTTCCCAAAAGTCATAAAGCCTAAGAAATGTATTATGATATCCCTGAACCATACTCCCTTCTCCAACATCAGTaNNNNNNaTAGGGAGTCCGAGAGCCGAGGACACGGCCTTTTATGGTTGTGCGACAAAGGTTTTGGCAGCAGTTGCTATCGGAGGGTCGAGAGTACTACTCCGACGACGGGATGGACGTCTGGGGCCAAGGGACTACGGTCACCGTCTCCTCAGGTAA	306	2	IGHV3-20*01,IGHV3-20*02,IGHV3-20*03	IGHJ6*02	IGHV3-20*00_IGHJ6*02	No	Out-of-frame	No	No-hit	9.65545e-06
220805015122080501513A0328A10F79_49640	TGAAGGGCCGATTCACCATCTCCAAGGAAAAAGTAATGAATGTTCTAATACTTGAATTTCCAGCCTTTGAATGTAGGAGGTCACTGTCTCCTCAGGTGA	99	2	IGHV3-11*01,IGHV3-11*04,IGHV3-13*01	IGHJ4*01,IGHJ4*02,IGHJ4*03	IGHV3-11*00_IGHJ4*00	No	Out-of-frame	No	No-hit	9.65545e-06
220805015122080501513A0328A10F79_4946	AAGTTCCAGGGCAGAGTCACCATCTCAAGAGACAACGCCAAGAACTCACTGTATCTGCAAATGAACAGCCTGAGAGCCGAGGACACGGCCGTGTCCCTGAGGTTGACTACTGGGGCCAGGGAACCCTGGTCACCGTCTCCTCAGGTA	147	2	IGHV3-11*03,IGHV3-11*05,IGHV3-21*04	IGHJ4*02	IGHV3-11*00_IGHJ4*02	No	Out-of-frame	No	No-hit	9.65545e-06
220805015122080501513A0328A10F79_49185	AGCGCCGATTCATCATCTCCAGAGACAATACCAAGAACACCCTGTCTCTTCAAATGGGCAGACTGAGAGTCGACGACACGGCCGTTTATTACTGTACGAGAACATATGGTAATAATTGGTTCGACTTGTGGGGCCAGGGAGTCCTGGTCACTGTCTAGGTGA	162	2	IGHV3-53*01,IGHV3-53*02	IGHJ5*01,IGHJ5*02	IGHV3-53*00_IGHJ5*00	No	In-frame	Yes	No-hit	9.65545e-06
220805015122080501513A0328A10F79_48710	AGCGCCGATTCATCATCTCCAGAGGCAATACCAAGAACACCCCGTCTCTTCAAATGAGCAGACTGAGAGTCGACGACACGGCCGTTTATTACTGTACGAGAACATATGGTAATAATTGGTTCGACTTGTGGGGCCAGGGAGTCCTGGTCACCGTCTCCAGGTGA	164	2	IGHV3-53*01,IGHV3-53*02	IGHJ5*01,IGHJ5*02	IGHV3-53*00_IGHJ5*00	No	In-frame	Yes	No-hit	9.65545e-06
220805015122080501513A0328A10F79_48001	GAAGGGCCGGTTCACCATCTCCAGAGACAACGCCAAGAACTCACTGTATCTGGGAATGAATAGCCTGAGAGCCGAGGACACGGCTGTGTATTACTGTGCGAGAATAAGTAAGGGCGTCTGGGGCCAAGGGACCACGGTCACTGTCTCCTCAGGTGA	156	2	IGHV3-11*06,IGHV3-21*01,IGHV3-21*02	IGHJ6*02	IGHV3-21*00_IGHJ6*02	No	In-frame	Yes	No-hit	9.65545e-06
220805015122080501513A0328A10F79_47623	GAAGGGCCGGTTCACCATCCCAGAGACAACGCCAAGAACTCACTGTATCTGCAAATGAACAGCCTGAGAGCCGAGGACACGGCTGTGTATTACTGTGCGAGATGTCTGGGAACTGGAACGACCTTTGATGCTTTTGATGTCTGGGGCCAAGGGACAATGGTCACCGTCTCCAGGTGA	177	2	IGHV3-11*06,IGHV3-21*01,IGHV3-21*02	IGHJ3*01	IGHV3-21*00_IGHJ3*01	Yes	In-frame	No	No-hit	9.65545e-06
220805015122080501513A0328A10F79_47277	AAGTTCCAGGGCAGAGTCACCCCGGCTGAGAACCACTGCACCAGGCTGGAGGGCCGCCTTGCTGGGAAGCACACCTCCTTCCTGCCAACCTGCCTCTGGTCACTGTCTCCTCAGGTGA	118	2	IGHV1-8*01,IGHV1-8*02	IGHJ4*01,IGHJ4*02,IGHJ4*03	IGHV1-8*00_IGHJ4*00	No	Out-of-frame	No	No-hit	9.65545e-06
220805015122080501513A0328A10F79_4706	GAAGGGCCGATTGACCATCTCCAGAGACAACGCCAAGAACTCACTGTATCTGCAAATGAACAGCCTGAGAGCCGAGGACACGGCTGTTTATTACTGTGCGAGAACATATGGTAATAATTGGTTCGACTTGTGGGGCCAGGGAGTCCTGGTCACCGTCTCCTCAGGTGA	168	2	IGHV3-48*03,IGHV3-69-1*02	IGHJ5*01,IGHJ5*02	IGHV3-69-1*02_IGHJ5*00	No	In-frame	Yes	No-hit	9.65545e-06
220805015122080501513A0328A10F79_46444	TGAAGGGCCGATTCACCATCTCCAGAGACAACGCCAAGAACACACTGTATCTGCAAATGAACAACCTGAGAGCCGAGGACACGGCTGTGTATTACTGTGCGAGAATAAGTAAGGGCGTCTAGGGCCAAGGGACCACGGTCACTTGTCTCCTCAGGTGA	158	2	IGHV3-11*06,IGHV3-21*01,IGHV3-21*02	IGHJ6*02	IGHV3-21*00_IGHJ6*02	Yes	In-frame	No	No-hit	9.65545e-06
220805015122080501513A0328A10F79_4558	GAAGGGCCGATTCACCATCTCCAAGGCCATCTGTATATAATGACTGGTCACTACGGAGGTATGACTATCTGGCCTTCTTGCCTCAACAAATCTGAAGGGCCATTTCAAATCTAAAACTTCCTCTAGGGTCACCGTCTCCTCAGGTA	146	2	IGHV3-43*01,IGHV3-43*02	IGHJ4*01,IGHJ4*02,IGHJ4*03	IGHV3-43*00_IGHJ4*00	Yes	In-frame	No	No-hit	9.65545e-06
220805015122080501513A0328A10F79_45473	GAAGGGCCGATTGACCATCTCCAGAGACAATTCCGAGAACACGCTGTATCTGCAAATTAACAGCCTGACAGCTGAGGACACGGCTGTCTATTACTGTGCGAGAGTTCGCTGCCCCCTCCATGCGCTGCAAGATGTACCAGCACCTGCTTGTCGCTGGTTCGACCCCAGGGGCCAGGGAACCCTGGCCACTGTCTCTCAGGTG	202	2	IGHV3-30*01,IGHV3-30*03,IGHV3-30*04	IGHJ5*02	IGHV3-30*00_IGHJ5*02	No	In-frame	Yes	No-hit	9.65545e-06
220805015122080501513A0328A10F79_45374	AAGTTCCAGGGCAGAGTCACCATCTCCAGAGACAACGCCAAGAACACACTGTATCTGCACATGAACAGTCTCAGAGCCGAGGATACGGCTGTTTATTATTGTGGAAGGAGTGGCAGCGACTACTACAACTTTGACAACTGGGGCCAGGGAACCCTGGTCACTGTCTCCTCAGGTGA	176	2	IGHV3-74*01,IGHV3-74*02,IGHV3-74*03	IGHJ4*02	IGHV3-74*00_IGHJ4*02	No	In-frame	Yes	No-hit	9.65545e-06
220805015122080501513A0328A10F79_4516	AAGTTCCAGGGCAGAGTCACGATTACCGCGGACGAATCCACGAGCACAGCCTACATGGAGCTGAGCAGCCTGAGATCTGAGGACACGGCCGTGTATTACTGTGCGAGAATAAGTAAGGGCGTCTGGGGCCAAGGGACCACGGTCACTGTCTCCTCAGGTGA	161	2	IGHV1-69*01,IGHV1-69*11,IGHV1-69*12	IGHJ6*02	IGHV1-69*00_IGHJ6*02	No	In-frame	Yes	No-hit	9.65545e-06
220805015122080501513A0328A10F79_45119	GAAGGGCCGATTGACCATCTCCAGAGACAATACCAAGAACACCCTGTCTCTTCAAATGGGCAGACTGAGAGTCGACGACACGGCCGTTTATTACTGTACGAGAACATATGGTAATAATTGGTTCGACTTGTGGGGCCAGGGAGTCCTGGTCACCGTCTCCCGGTGA	166	2	IGHV3-53*01,IGHV3-53*02	IGHJ5*01,IGHJ5*02	IGHV3-53*00_IGHJ5*00	No	In-frame	Yes	No-hit	9.65545e-06
220805015122080501513A0328A10F79_44462	TGAAGGGCCGATTCACCATCTCAATACAACAACCCCAAGAGTGGCTGGTTTTGTCCCCACTAAATGCCCAAGTACCACGGAGCTGAGCACCATAGAAGCACTTTGATAGCTCTGAGTAATGCACAGCACGATTCAGTGCCATCTCTCTGTTCTTTCTTTCCATTTCTTCCCTGCTTCCTACCAGCAGGCTCTGTTGATATTGCAGTTATAAAAAATACCCCTCCAGGTCACTGTCTCCTCAGGTGA	246	2	IGHV3-21*06,IGHV3-33*03,IGHV3-48*03	IGHJ4*01,IGHJ4*02,IGHJ4*03	IGHV3-48*03_IGHJ4*00	Yes	Out-of-frame	No	No-hit	9.65545e-06
220805015122080501513A0328A10F79_44388	GAAGGGCCGGTTCACCATCTCCAGGGACAACGCGAGGAAGTCGTTATATCTACATATGAACAGCCTGAGAGCCGAGGACACGGCTGTGTATTACTGTGCGAGAATAAGTAAGGGCGTCTGGGGCCAAGGGACCACGGTCACTGTCTCCTCAGGTGA	156	2	IGHV3-11*04	IGHJ6*02	IGHV3-11*04_IGHJ6*02	No	In-frame	Yes	No-hit	9.65545e-06
220805015122080501513A0328A10F79_43981	GAAGGGCCGGTTCACCATCTCCAGAGACAACCCCAAGAACTCACTGTATCTGCAAATGAACAACCTGAGAGCCGAGGACACGGCTGTGTATTACTGTGCGAGACGCGCCGCCGAGAGCGGAATTACGTGGATACAGCTATGGATGGGGGGAACCCTTGACTACTGGGGCCAGGGAACCCTGGTCACTGTCTCCTCGGTGA	200	2	IGHV3-11*06,IGHV3-21*01,IGHV3-21*02	IGHJ4*02	IGHV3-21*00_IGHJ4*02	No	In-frame	Yes	No-hit	9.65545e-06
220805015122080501513A0328A10F79_43519	GAAGGCCGATTGACCATCTCAAGAGACAACGCCAAGAACTCACTGTATCTGCAAATGAACAGCCTGAGAGCCGAGGACACGGCTGTTTATTACTGTGCGAGAGAGGCAGTACAGCTATGGCTCACTACCTGGGGTTACTACTTTGACTACTGGGGCCAAGGAACCCTGGTCACCGTCTCCTCGGTAA	187	2	IGHV3-48*03,IGHV3-69-1*02	IGHJ4*01	IGHV3-69-1*02_IGHJ4*01	No	In-frame	Yes	No-hit	9.65545e-06
220805015122080501513A0328A10F79_43281	CAGGAAGGGCAGATTCACCATCTCCAGAAACAACGCCAAGAACTCACTGTATCTGCAAATGAACAGCCTGAGAGCCGAGGACACGGCTGTGTATTACTGTGCGAGATGTCTGGGAACTGGAACGACCTTTGATGCTTTCGATATCTGGGGCCAAGGGACAATGGTCCCGTTCCTCAGGTGAGGATCGGAAGAGCACACGTCGGTCACCGTCTCCTCAGGT	220	2	IGHV3-11*06,IGHV3-21*01,IGHV3-21*02	IGHJ3*02	IGHV3-21*00_IGHJ3*02	No	In-frame	Yes	Found	9.65545e-06
220805015122080501513A0328A10F79_43194	AGGCAGATTCACCATCTCAAGAGACAATTCCAAGAACACGCTGTATCTTCAAATGAGCAGTCTGAGAGCTAAGGACACGGCTGTGTATTACTGTGTGAAAGACACAGTGAGGGGAAGTCAGTGTGAGCCCAGACACAAACCTCCCTGCAGNNNNNNGTTCAGAACTCTGTGCTTACTAATGTCATCTGTACATATTTTTTAAAATGATTATTTTAATATGAAAACCTATTCTCCTGTGTACAAAATGCGGATTGATCCTTACAGAGGAGATGAAAACTCCTCAACCATGGTCACCGTCTCCTCAGT	306	2	IGHV3-64D*06,IGHV3-64D*09	IGHJ4*01,IGHJ4*02,IGHJ5*01	IGHV3-64D*00_IGHJ4*00	Yes	In-frame	No	No-hit	9.65545e-06
220805015122080501513A0328A10F79_42137	CTCCGTGAAGGGCAGATTCACAAATTTAAGGGTTCAGTCACACAAGACTGCCCCAACTTCAGATGCCAGTCACAAGCCCTGGGTCACCGTCTCCTCAGGTAA	102	2	IGHV3-22*01,IGHV3-22*02,IGHV3-71*01	IGHJ4*01,IGHJ4*02,IGHJ4*03	IGHV3-22*00_IGHJ4*00	No	Out-of-frame	No	No-hit	9.65545e-06
220805015122080501513A0328A10F79_41935	GAAGGGCCGGTTCACCATCTCCAGAGACAACCCCAAGAACTCACTGTATCTGCAAATGAACAACCTGAGAGCCGAGGACACGGCTGTGTATTATTGTGGAAGGAGTGGCAGCGACTACTACAACCTTGACTACTGGGGACAGGGAACCCTGGTCACCGTCTCCTCAGGTG	170	2	IGHV3-7*04	IGHJ4*02	IGHV3-7*04_IGHJ4*02	No	In-frame	Yes	No-hit	9.65545e-06
220805015122080501513A0328A10F79_41883	TGAAGGGCCGATTCACCATCTCAAGAAAAGTCCAGAAAAACTCCCTGAGCAGATGTCTGCCCTCAGGATAACATTGAGGCAGATGTTTGTGCTCTGAGGTCACCGTCTCCTCAGGTGA	118	2	IGHV3-43*01,IGHV3-43*02	IGHJ4*01,IGHJ4*02,IGHJ4*03	IGHV3-43*00_IGHJ4*00	Yes	In-frame	No	No-hit	9.65545e-06
220805015122080501513A0328A10F79_41444	TGAAGGGCCGATTCACCATCTCCAGAGACAATTCCAAGAACACGCTGTATCTGCAAATGAACAACCTGAGAGCCGAGGACACGGCTGTGTATTACTGTGCGAGAATAAGTAAGGGCGTCTGGGGCCAAGGGACCACGGTCACCGTCTCCTCAGGTAA	157	2	IGHV3-30*07,IGHV3-30*12,IGHV3-33*01	IGHJ6*02	IGHV3-30*00_IGHJ6*02	No	In-frame	Yes	No-hit	9.65545e-06
220805015122080501513A0328A10F79_41365	TGAAGGGCCGATTCACCATCTCCAAGGGCCAGGGGGAGAATGAAGGACGGGACAGGTGTGACGGAAAGAGAGAGGTCACCGTCTCCTCAGGTGA	94	2	IGHV3-11*01,IGHV3-11*04	IGHJ4*01,IGHJ4*02,IGHJ4*03	IGHV3-11*00_IGHJ4*00	No	In-frame	Yes	No-hit	9.65545e-06
220805015122080501513A0328A10F79_40940	GAAGGGCCGATTGACCATCTCCCTAGTTTCCACCAGAGACTGGGTACGTGGGGGCGCTGGCAAGGCGAAGGAGGAGGCCTGTTTATCGTCACCATGGAGACGGTGGCGGGGTGGGTCACCGTCTCCTCAGGTA	133	2	IGHV3-43*01,IGHV3-43*02	IGHJ4*01,IGHJ4*02,IGHJ4*03	IGHV3-43*00_IGHJ4*00	No	Out-of-frame	No	No-hit	9.65545e-06
220805015122080501513A0328A10F79_40766	GAAGGGCCGATTGACCATCTCCAGAGACAACGCCAAGAACTCACTGTATCTGCAAATGAACAGACTGAGAGTCGACGACACGGCTGTTTATTACTGTACGAGAATAAGTAAGGGCGTCTGGGGCCAAGGGACCACGGTCACCGTCTCCTCAGGTGA	156	2	IGHV3-48*03,IGHV3-69-1*02	IGHJ6*02	IGHV3-69-1*02_IGHJ6*02	No	In-frame	Yes	No-hit	9.65545e-06
220805015122080501513A0328A10F79_4048	CTCCGTGAAGGGCAGATTCACAACAGCTATAGACATCACAGTTCTAATGGGGGAAAATGAAAAGTAAAAAGGAGTCACAGGGGTCACCGTCTCCTCAGGTGA	102	2	IGHV3|OR16-12*01	IGHJ4*01,IGHJ4*02,IGHJ4*03	IGHV3|OR16-12*01_IGHJ4*00	Yes	In-frame	No	No-hit	9.65545e-06
220805015122080501513A0328A10F79_39921	GTCCTCAGCACAGCCTACATGGAGCTGAGCAGGCTGAGATCTGACGACACAGCCGTGTATTACTGTGCGAGACCCAGCCGGCGGTTCGGGGAGTTGCTTGACTACTGGGGCCAGGGAATCCTGGTCACCGTCTCCTCAGGTGA	143	2	IGHV1-2*02,IGHV1-2*03,IGHV1-2*04	IGHJ4*02	IGHV1-2*00_IGHJ4*02	No	In-frame	Yes	No-hit	9.65545e-06
220805015122080501513A0328A10F79_39661	CTCCGTGAAGGGCAGATTCACCATCTCCAAGGCCGAGATTGAGACCTCATGGGAGACGTGGCTGTGGCCTGGCCTGCTGATGGCAGAGAAGTTTACTGGATGCCTTGGGTTGTAGTTGGTGCCTAGGATGCTATCCACTGGGATGCTGAGAAAACTTGCTGAAGGGTAAGTGCCAGTGGGTCACTGTCTCCTCAGGTGA	199	2	IGHV3-63*01,IGHV3-63*02	IGHJ4*01,IGHJ4*02,IGHJ4*03	IGHV3-63*00_IGHJ4*00	Yes	Out-of-frame	No	No-hit	9.65545e-06
220805015122080501513A0328A10F79_39577	GGCTTCACAGGACGGTTTGTGTGTGTACCTACCTACACGACGCTCCTCCGATCTAGCGCCGATTCATCATCTCCTACCTCTTCCGGTCACCGTCTCCTCAGGTAA	105	2	IGHV3-21*02,IGHV3-21*03,IGHV3-21*04	IGHJ4*01,IGHJ4*02,IGHJ4*03	IGHV3-21*00_IGHJ4*00	Yes	Out-of-frame	No	Found	9.65545e-06
220805015122080501513A0328A10F79_37346	GAAGGGCCGATTGACCATCTCCATGAGGATTTCCTACAATTTACTGCTATCCTACATATTTTAGGCTACAATCAGTTTTGTAGCTAAGTTGGCACTTAGACTGAAGTCTAGCATTTTATTCATTAACTTTTTCTATGATAGACTGTCAAAAGTCCCATCTGAACTCCTGATAAATTACGTCTACTTCTGTACCCTAATATAATTACTTGGTCACCGTCTCCTCAGGTGA	229	2	IGHV3-62*01,IGHV3-62*03,IGHV3-62*04	IGHJ4*01,IGHJ4*02,IGHJ4*03	IGHV3-62*00_IGHJ4*00	Yes	Out-of-frame	No	No-hit	9.65545e-06
220805015122080501513A0328A10F79_37278	AAGTTCCGGGCAGAGTCACCATCTCCAGAGACAACCCCAAGAACTCACTGTATCTGCAAATGAACAACCTGAGGGCCGAGGACACGGCTGTGTATTACTGTGCGAGAATAAGTAAGGGCGTCTGGGGCCAGGGGACCACGGTCACCGTCTCCTCAGGTA	159	2	IGHV3-11*06,IGHV3-21*01,IGHV3-21*02	IGHJ6*02	IGHV3-21*00_IGHJ6*02	No	In-frame	Yes	No-hit	9.65545e-06
220805015122080501513A0328A10F79_37165	AAGTTCCAGGGCAGAGTCACCGCTCTTCCGATCTGTCCATCAGCAAGCCTACACGACGCTCTTCCGGTCACCGTCTCCTCAGGTAA	86	2	IGHV1|OR15-1*01,IGHV1|OR15-1*03,IGHV1|OR15-4*01	IGHJ4*01,IGHJ4*02,IGHJ4*03	IGHV1|OR15-1*00_IGHJ4*00	No	Out-of-frame	No	Found	9.65545e-06
220805015122080501513A0328A10F79_37111	ACCTCCAGAGATAACGCCAAGTACACGACGCTCTTCCGATCTCAAGTCCATCAGCACTGCCTAGATCGGAAGAGCGGGTCACCGTCTCCTCAGGTGA	97	2	IGHV5-10-1*01,IGHV5-10-1*02,IGHV5-10-1*03	IGHJ4*01,IGHJ4*02,IGHJ4*03	IGHV5-10-1*00_IGHJ4*00	No	Out-of-frame	No	Found	9.65545e-06
220805015122080501513A0328A10F79_37095	TGAAGGCCGATTCACCATCTCCAGAGACAACGCCAAGAACTCACTGTATCCGCAAATGAACGGCCTGAGAGCCGAGGACACGGCTGTTTATTACTGTGCGAGAGAGGCAGTACAGCTATGGCTCACTACCTGGGGTTACTACTTTGACTACTGGGGCCAGGGAACCCTGGTCACCGTCTCCTCAGGTAA	189	2	IGHV3-48*03,IGHV3-69-1*02	IGHJ4*02	IGHV3-69-1*02_IGHJ4*02	No	In-frame	Yes	No-hit	9.65545e-06
220805015122080501513A0328A10F79_35991	GAAGGGCCGATCGACCATCTCAAGAGACAATTCCAAGAACACGCTGTATGTGCAAATGAACATCCTGAGAGCCGAGGACACGGCCGTATATTACTGTGCGAAAGGCCTGTGGGAATTACTAACTGCTTCTGATATTTGGGGCCAAGGGACAATGGTCACCGTCTCCTCAGGTAA	174	2	IGHV3-23*02	IGHJ3*02	IGHV3-23*02_IGHJ3*02	No	In-frame	Yes	No-hit	9.65545e-06
220805015122080501513A0328A10F79_35658	CCATCTCTGAAGAGCAGGCTGAGGTGTGGGTTGCAGGTTGGGGGTTCCCTCAGAGGTTCTCTGGGATCAGAGCAGCCTCCTGTGGTAGTGTGAGCTGGGATCAACAGCCTTCAGATCAGGCTCTGGTTTGGCACTTTCTAACCTTATGACNNNNNNGAACAATATCTGGTCCAGGATATTTAAGACATGCCTGGAGATGCTACACCTCCTCCTGTTTCACTGTGTGCTATGCGCCCCTCCCCTCCATCCCCTCCCACCGTGGTTCATTTAGTACAGCGGGTGCTCGGGTCACCGTCTCCTCAGGTA	306	2	IGHV2-70*18,IGHV2-70*19,IGHV2-70*20	IGHJ4*01,IGHJ4*02,IGHJ4*03	IGHV2-70*00_IGHJ4*00	Yes	In-frame	No	No-hit	9.65545e-06
220805015122080501513A0328A10F79_35019	CTCCGTGAAGGGCAGATTCACCATCTCAGCCGACAAATCACCATCTACACGACGCTCTTCCGGTCACCGTCTCCTCAGGTGA	82	2	IGHV3|OR16-12*01	IGHJ4*01,IGHJ4*02,IGHJ4*03	IGHV3|OR16-12*01_IGHJ4*00	No	Out-of-frame	No	Found	9.65545e-06
220805015122080501513A0328A10F79_34950	CAAGTCCATCAGCACTGCCTACACCTAAAGTAGTTAAGCCTGAATTACACTTTAACATGCACATACCAGTAGGACGGAAGCTGGAAAGGGAAATGAAATGATTTTTTATGAAAACCTAACAGGTCACTGTCTCCTCAGGTGA	142	2	IGHV5-10-1*01,IGHV5-10-1*02,IGHV5-10-1*03	IGHJ4*01,IGHJ4*02,IGHJ4*03	IGHV5-10-1*00_IGHJ4*00	Yes	Out-of-frame	No	No-hit	9.65545e-06
220805015122080501513A0328A10F79_34452	CACAAACACAACAGACTACACAACTATAAACACAACACGTCCAAGAACCAGTTCTCCCTGAGACTGAACTCTGTGACCGCCGCGGACACGGCTGTCTATTACTGTGCGAGGGGCCAGACGACCGATCTTCCATCTGGATATTTCCTCCACTGGGGCCAGGGCACCCTGGTCACCGTCTCCTCAGGTAA	188	2	IGHV4-34*01,IGHV4-34*02,IGHV4-34*04	IGHJ1*01	IGHV4-34*00_IGHJ1*01	No	In-frame	Yes	No-hit	9.65545e-06
220805015122080501513A0328A10F79_34215	CAGGAAGGGCAGATTCACCATGGCCTCCACCAATGCAGAGAGCCAGCTCCAGAGAATCGTCCGAGACTTGCAAGGTATGGTAGGTTGCTGGGCAGGCTGAGTTTGGTTTTGAGGGACTTGTGGCAGGGCTTTTTGCTGTTGCCAGTTGAAATTCAACCCTTTTATTTTTGTTCACACAACGAGTAATTGGAGTCCTCAGGTCACCGTCTCCTCAGGTAA	219	2	IGHV3-38-3*01	IGHJ4*01,IGHJ4*02,IGHJ4*03	IGHV3-38-3*01_IGHJ4*00	Yes	In-frame	No	No-hit	9.65545e-06
220805015122080501513A0328A10F79_33908	GAAGGGCCGGTTCACCATCTCCAGAGACAACCCCAAGAACTCACTGTATCCGCAAATGAACAACCTGAGAGCCGAGGACACGGCTGTGTATTACTGTGCGAGAGGGAGAGAGGTGATGGTGACTGCTTACGACTACTGGGGCCAGGGAGTCCTGGTCACCGTCTCCTCAGGTGA	174	2	IGHV3-11*06,IGHV3-21*01,IGHV3-21*02	IGHJ4*02	IGHV3-21*00_IGHJ4*02	No	In-frame	Yes	No-hit	9.65545e-06
220805015122080501513A0328A10F79_32998	CAGGAAGGGCAGATTCACCATCTCAAGAGACAACGCCAAGAACTCACTGTATCTGCAAATGAACAGCCTGAGAGCCGAGGACACGGCTGTGTATTACTGTGCGAGAATAAGTAAGGGCGTCTGGGGCCAAGGGACCACGGTCACCGTCTCCTAGGTGA	158	2	IGHV3-11*06,IGHV3-21*01,IGHV3-21*02	IGHJ6*02	IGHV3-21*00_IGHJ6*02	No	In-frame	Yes	No-hit	9.65545e-06
220805015122080501513A0328A10F79_32535	CAGGAAGGGCAGATTCACCATCTCCATCATTGATTTATAAGTACTTGGCTTATCTTTAGCAAGAATCTTACTGGGTCACCGTCTCCTCAGGTA	93	2	IGHV3-73*01,IGHV3-73*02	IGHJ4*01,IGHJ4*02,IGHJ4*03	IGHV3-73*00_IGHJ4*00	Yes	In-frame	No	No-hit	9.65545e-06
220805015122080501513A0328A10F79_31713	TGAAGGGCCGATTGACCATCTCCAGAGACAACCCCAAGAACTCACTGTATCTGCAAATGAACAACCTGAGAGCCGAGGACACGGCTGTGTATTACTGTGCGAGACATTGGTGGTCCGGGGGACTGACCTACTTTGACTTCTGGGGCCAGGGAACCCGGGTCACCGTCTCCTCAGGTGA	178	2	IGHV3-11*06,IGHV3-21*01,IGHV3-21*02	IGHJ4*02	IGHV3-21*00_IGHJ4*02	No	In-frame	Yes	No-hit	9.65545e-06
220805015122080501513A0328A10F79_31207	GTCCATCAGCACAGCCTACATGGGGTGGGTTTTCTGGGAGCTGACAGACATGCTTGAAACACTTTTATTTTTTCAAAATCATTTTTTACTGTCAAGTGTGGCACATATAACAATGTGCCACAAACCTAAACAGTCCAATGCACTATCAAAAAGCAAACCCCACATGACCAGCCCCCAAGTCCTGACTCCCCAGAACTTCCCTCCAGCCCATCCCATCAACAGCCCTCTTCCCAGAAGGGTCACCGTCTCCTCAGGTGA	258	2	IGHV1-2*01,IGHV1-2*02,IGHV1-2*03	IGHJ4*01,IGHJ4*02,IGHJ4*03	IGHV1-2*00_IGHJ4*00	No	Out-of-frame	No	No-hit	9.65545e-06
220805015122080501513A0328A10F79_31038	GAAGGGCCGGTTCACCATCACTACCAATACCAccatcatcaccaccatcacaatcattatccttatcaacatcaccattatcatcactactatcatCACAATTACCACCATCGCAATCACAAACACCATCATCACCACTACAAATAACATTAAACACCATcaccatcagtaccatcagcaccatcagcatcacaaccatcctcaccaccatcaccactatcatCACTACCATCACCCCCATGATTACCATTATTATTGCCGGTCACCGTCTCCTCAGGTGA	281	2	IGHV3-23*03	IGHJ4*01,IGHJ4*02,IGHJ4*03	IGHV3-23*03_IGHJ4*00	No	Out-of-frame	No	No-hit	9.65545e-06
220805015122080501513A0328A10F79_30893	CTCCGTGAAGGGCAGATTCACCATCTCCAGAGACAATACCAAGAACACCCTGTCTCTTCAAATGAGCAGACTGAGAGTCGACGACGCGGCCGTTTATTACTGTACGAGAACATATGGTAATAATTGGTTCGACTTGTGGGGCCAGGGAGTCCTGGTCACCCCTCAGGTGA	170	2	IGHV3-53*01,IGHV3-53*02,IGHV3-66*01	IGHJ5*01,IGHJ5*02	IGHV3-53*00_IGHJ5*00	No	In-frame	Yes	No-hit	9.65545e-06
220805015122080501513A0328A10F79_30785	AAGTTCCAGGGCAGAGTCACCCAAGACCATGGGAACCCACCTCTAGCATCAGTGTAACCTGGACATGAGACCTGGATTCAAAGGAGATAATTTTGGAGCTTTAAAGTTTGACCCCTGGATTTCAGACTTGCATGGACACTGTAACCCCTTNNNNNNaaGAGGTTGGCTCCTCCTGGCCTCTCTTGGTCTGCCCTCCTCCACCCCTAACTTACCCTCCTCCCACTGAACCCTCCAAACACTTCCTGTATATTCTCTCCAGTATGAACTGCCCCCAGTGATCACTCATGGTCACCGTCTCCTCAGGTA	306	2	IGHV1-46*01,IGHV1-46*02,IGHV1-46*03	IGHJ4*01,IGHJ4*02,IGHJ4*03	IGHV1-46*00_IGHJ4*00	Yes	Out-of-frame	No	No-hit	9.65545e-06
220805015122080501513A0328A10F79_30723	GACATGTCCACAAGCACAGCCGTTCCAAGAGCGGACCAGACACAGCCCCGCCTCAGGGCCTTTGCACACACCGTTTCCTAACTCTGTGACCCTCCTTCCCGTGCTTGCTCCTCTGGTTCCACAGCTCTTGGTCCCAAGGGCAGCTCCTCAGAGCGGAGCCCCTGGTCACCGTCTCCTCAGGTA	183	2	IGHV1-58*01,IGHV1-58*02,IGHV1-58*03	IGHJ1*01,IGHJ4*01,IGHJ4*02	IGHV1-58*00_IGHJ4*00	Yes	Out-of-frame	No	No-hit	9.65545e-06
220805015122080501513A0328A10F79_30216	GAAGGGCCGATTGACCATCTCCAGAGACAACGCCAAGAACTCACTGTATCTGCAAATGAACGGCCTGAGAGCCGAGGACACGGCTGTGTATTACTGTGCGAGATGTCTGGGAATTGGAACGACCTTTGATGCTTTTGATATCTGGGGCCAAGGGACAATGGTCACCGTCTCCCGTGA	177	2	IGHV3-11*06,IGHV3-21*01,IGHV3-21*02	IGHJ3*02	IGHV3-21*00_IGHJ3*02	No	In-frame	Yes	No-hit	9.65545e-06
220805015122080501513A0328A10F79_29239	GAAGGGCGACCATCTCCAGAGGCAACGCCAAGAACTCACTGTATCTGCAAATGAACAGCCTGAGAGTCGAGGACACGGCTGTGTATTACTGTGCGAGATGTCTGGGAACTGGAACGACCTTTGGTGCTTTTGATATCTGGGGCCAAGGGACAATGGTCACCGTCTCCGGTGA	172	2	IGHV3-11*06,IGHV3-21*01,IGHV3-21*02	IGHJ3*02	IGHV3-21*00_IGHJ3*02	No	In-frame	Yes	No-hit	9.65545e-06
220805015122080501513A0328A10F79_29085	AGGCAGATTCATCTCAAGAGACAACGCCAAGAACACACTGTATCTGGAGATGAACAGTCTCAGAGCCGAGGATACGGCTGTGTATTATTGTGGAAGGAGTGGCAGCGACTACTACAACCTTGACTACTGGGGACAGGGAACCCTGGTCACCGTCTCCTCAGGTAA	165	2	IGHV3-74*01,IGHV3-74*02,IGHV3-74*03	IGHJ4*02	IGHV3-74*00_IGHJ4*02	No	In-frame	Yes	No-hit	9.65545e-06
220805015122080501513A0328A10F79_28804	GAAGGGCCGATTGACATCTCCGGAGGCAACGCCAAGAACCCACTGTATCTGCAAATGAACAGCCTGAGAGTCGAGGACACGGCTGTGTATTACTGTGCGAGATGTCTGGGAACTGGAACGACCTTTGGTGCTTTTGATATCTGGGGCCAAGGGACAATGGTCACCGTCTCCTCAGGTGA	179	2	IGHV3-11*06,IGHV3-21*01,IGHV3-21*02	IGHJ3*02	IGHV3-21*00_IGHJ3*02	Yes	In-frame	No	No-hit	9.65545e-06
220805015122080501513A0328A10F79_28773	TGAAGGGCCGATTCACCATCTCCATGCAGATCCCACACATCGTATCCTTGCTGCACTGCACAGCAAATGAGAGCTCCGTTTCCTTCTCATGGGCCTCAGGACAAGATTTTTATATGCTGTGGTCTCTGGGCAGCATCCATTGGAGGTAGGNNNNNNTTACATGATCACATGACTCTCTGTGGAGATACACACAGTTCTACCCATTTCCATCTCTCCCACTGCAGCCTAGGGGCAAAGCAGCTTCTTTGTTATCACAGCTGTTTGCTCTTTCTCTGATTCTCCCTTGGTCACCGTCTCCTCAGGTGA	306	2	IGHV3|OR16-17*01,IGHV3|OR16-8*01,IGHV3|OR16-8*02	IGHJ4*01,IGHJ4*02,IGHJ4*03	IGHV3|OR16-8*00_IGHJ4*00	Yes	Out-of-frame	No	No-hit	9.65545e-06
220805015122080501513A0328A10F79_28015	GAAGGGCCGATTGACCATCTCCAGAGACAACGCATCCGCAAATGAACAGTCTAAGAGCCGAAGACACGGCTGTGTCTTACTGTGCAAGAGGTCCCAGACCCCCACACAGCACCTCTTGGTCAGATACTACAATGGCGACCTGGCCCCCCTGGGGCAGCTGCTTCGACCCCTGGGGCCGGGGAACCCTGGTCACCGTCTCCTCAGGTGA	208	2	IGHV3-74*01,IGHV3-74*03	IGHJ5*02	IGHV3-74*00_IGHJ5*02	No	In-frame	No	No-hit	9.65545e-06
220805015122080501513A0328A10F79_28007	GAGGGCCGGTTCACCATCTCCAGAGACAACCCCAAGAACTCACTGTATCTGCAAATGAACAACCTGAGAGCCGAGGACACGGCTGTGTATTACTGTGCAAGAGGGACAAATATTGTAGTAGTACCAGCTGCAGCCCAACTGGTTCGACCCCTGGGGCCAGGGAACCCTGGTCACTCCTCAGGTGA	185	2	IGHV3-11*06,IGHV3-21*01,IGHV3-21*02	IGHJ5*02	IGHV3-21*00_IGHJ5*02	No	Out-of-frame	No	No-hit	9.65545e-06
220805015122080501513A0328A10F79_27677	GAAGGGCCGGTTCACCATCTCAAGAGACAATTCCAAGAACACGCTGTATGTGCAAATGAACATCCTGAGAGCCGAGGACACGGCCGTATATTACTGTGCGAGAATAAGTAAGGGCGTCTGGGGCCAAGGGACCACGGTCACGTCTCTCAGGTG	153	2	IGHV3-23*02	IGHJ6*02	IGHV3-23*02_IGHJ6*02	No	In-frame	Yes	No-hit	9.65545e-06
220805015122080501513A0328A10F79_27593	AAGTTCCAGGTCAGAGTCACCATCTCAAGAGACAACGCCAAGAACTCACTGCATCTGCAAATGAACAGCCTGAGAGCCGAGGACACGGCTGTGTATTACTGTGCGAGATGTCTGGGAACTGGAACGACCTTTGATGCTTTTGATATCTGGGGCCAAGGGGCAATGGTCACCGTCTCCTAGGTG	183	2	IGHV3-11*06,IGHV3-21*01,IGHV3-21*02	IGHJ3*02	IGHV3-21*00_IGHJ3*02	No	In-frame	Yes	No-hit	9.65545e-06
220805015122080501513A0328A10F79_27507	ACTCCGGATACGCCAAGAACACACTGTATCTGCACATGAACAGTCTCAGAGCCGAGGATACGGCTGTTTATTATTGTGGAAGGAGTGGCAGCGACTACTACAACTTTGACAACTGGGGCCAGGGAACCCTGGTCACCGTCTCCTCAGGTGA	151	2	IGHV3-74*01,IGHV3-74*02,IGHV3-74*03	IGHJ4*02	IGHV3-74*00_IGHJ4*02	No	In-frame	Yes	No-hit	9.65545e-06
220805015122080501513A0328A10F79_27223	GAAGGGCCGGTTCACCATCTCCAAGGCAATGACCTGGAAGTTACTGTCCCTTTCCTAGAAAGTTCTAAATAATCCGCCCCTCAATTTGCATTGACTCACCTCTTAATTTGCATGTAATTGAAAGTGAGTTTTTGTGAGTATAAATACAGTTGTCAAGAGCCCATATTTGCCGACTTTGGGTGTAGTGCCTGTGAGTTAGCCCTGCTCCACAGGGAGCAAAAAAGGCAGGAGAAGTTAAGGAAGGGTCACCGTCTCCTCAGGTGA	264	2	IGHV3-62*01,IGHV3-62*04	IGHJ4*01,IGHJ4*02,IGHJ4*03	IGHV3-62*00_IGHJ4*00	Yes	In-frame	No	No-hit	9.65545e-06
220805015122080501513A0328A10F79_26916	GAAGGGCCGGTTCACCATCTCAAGAGACAACGCCAAGAACTCACTGTATCTGGAAATGAATAGCCTGAGAGCCGAGGACACGGCCGTATATTACTGTGCGAGAATAAGTAAGGGCGTCTGGGGCCAAGGGACCACGGTCACCGTCTCCTCAGGA	154	2	IGHV3-11*03,IGHV3-11*05,IGHV3-21*04	IGHJ6*02	IGHV3-11*00_IGHJ6*02	No	In-frame	Yes	No-hit	9.65545e-06
220805015122080501513A0328A10F79_26684	ACCTCCAGAGATAACGCCAAGAAGTCACTGTATCCGCAAATAGGGAGTCCGAGAGCCGAGGACACGGCTGTGTATTACTGTGCGAGAATAAGTAAGGGCGTCTGGGGCCAAGGGACCACGGTCACCGTCTCCTCAGGTGA	140	2	IGHV3-11*06,IGHV3-21*01,IGHV3-21*02	IGHJ6*02	IGHV3-21*00_IGHJ6*02	No	In-frame	Yes	No-hit	9.65545e-06
220805015122080501513A0328A10F79_25581	CAATCCCACAATAAACAACTCAACAAGACACTCTACACGTCCAAGAACCAGTTCTCCCTGAGGCTGAACTCTGTGACCGCCGCGGACACGGCTGTCTATTACTGTGCGAGGGGCCAGACGACCGATCTTCCATCTGGATATTTCCTCCACTGGGGCCAGGGCACCCTGGTCACCGTCTCCTCAGGTGA	188	2	IGHV4-34*01,IGHV4-34*02,IGHV4-34*13	IGHJ1*01	IGHV4-34*00_IGHJ1*01	No	In-frame	Yes	No-hit	9.65545e-06
220805015122080501513A0328A10F79_25477	CAAGTCCATCAGCACTGCCTAGCCGGGAGAGAAAAGGCTGCCTTCAGGGCTGGTGCTGCCTACAGACTGGGGGGATAGGCCCTTGAATTTATAGCCCCTAGTGTGTTTACAAAATGAGGGCTTTAATTCTCCTATTGTTACAGCAAGATTGGGGAAAACAGAGCTCTAGGGAAGAACAGGGACCTGGGGAAGCTAAGGAAGAAATGATTTGCAGGTCACCGTCTCCTCAGGTGA	234	2	IGHV1-2*02,IGHV1-2*03,IGHV1-2*04	IGHJ4*01,IGHJ4*02,IGHJ4*03	IGHV1-2*00_IGHJ4*00	Yes	In-frame	No	No-hit	9.65545e-06
220805015122080501513A0328A10F79_25344	AAGTTCCAGGGCAGAGTCACGATTACCGCGGACGAATCCACGAGCACAGCCTACATGGAGCTGAGCAGCCTGAGATCTGAGGACACGGCCGTGTATTACTGTGCGAGACATTGGTGGTCCGGGGGACTGACCTACTCTGACTTCTGGGGCCAGGGAACCCGGGTCACTGTCTCCTCAGGTGA	182	2	IGHV1-69*01,IGHV1-69*11,IGHV1-69*12	IGHJ4*02	IGHV1-69*00_IGHJ4*02	No	In-frame	Yes	No-hit	9.65545e-06
220805015122080501513A0328A10F79_24902	GAAGGCCGGTTCACCATCTCCAGAGACAACGCCAAGAACTCACTGTATCTGCAAATGAACAGCCTGAGAGCCGAGGACACGGCTGTGTACTACTGTGCGAGATGTCTGGGAACTGGAACGACCTTTGATGCTTTTGATATCTGGGGCCAAGGGACAATGGTCACCGTCTCTCGTGA	176	2	IGHV3-11*06,IGHV3-21*01,IGHV3-21*02	IGHJ3*02	IGHV3-21*00_IGHJ3*02	No	In-frame	Yes	No-hit	9.65545e-06
220805015122080501513A0328A10F79_24568	GAAGGGCCGGTTCCCATCTCCAGAGACGACCCCAAGAACTCACTGTATCTGCAAATGAACAACCTGAGAGCCGAGGACGCGGCTGTGTATTACTGTGCGAGAATAAGTAAGGGCGTCTGGGGCCAAGGGACCACGGTCACTGTCCCTCAGGTGA	154	2	IGHV3-11*06,IGHV3-21*01,IGHV3-21*02	IGHJ6*02	IGHV3-21*00_IGHJ6*02	Yes	In-frame	No	No-hit	9.65545e-06
220805015122080501513A0328A10F79_24516	GAAGGGCCGATTGACCATCTCAAGACTAAACCAGGAAGAAGCTGAATCTCTGAATAGACCAATAACAGGCTCTGCAATTGAGGCAATAATTGATAGCCTACCAACCAAAAAAAGTCCAGGACCAGACGGATTCACAGCCAAATTCTACCAGAGGTACGAAGAGGAGCTGTTACCATTCTTTCTGAAACTATTCCAATCAATAGAAAAAGAGGGAATCCTCCCTAAGTCATTTTATGAGGTCACCGTCTCCTCAGGTAA	258	2	IGHV3-53*04	IGHJ4*01,IGHJ4*02,IGHJ4*03	IGHV3-53*04_IGHJ4*00	No	Out-of-frame	No	Found	9.65545e-06
220805015122080501513A0328A10F79_24291	TGAAGGCCGATTCACCATCTCAAGAGACAATACCAAGAACACCCTGTCTCTTCAAATGAGCAGACTGAGAGTCGACGACACGGCCGTTTATTACTATACGAGAATATATGGTAATAATTGGTTCGACTTGTGGGGCCAGGGAGTCCTGGTCACCGTCTCCTCAGGTA	167	2	IGHV3-53*01,IGHV3-53*02	IGHJ5*01,IGHJ5*02	IGHV3-53*00_IGHJ5*00	No	In-frame	Yes	No-hit	9.65545e-06
220805015122080501513A0328A10F79_24142	GAAGGGCCGGTTCACCATCTCAAGAGGCAACGCCAAGAACTCACTGTATCTGCAAATGAACAGCCTGAGAGTCGAGGACACGGCTGTGTATTACTGTGCGAGATGTCTGGGAACTGGAACGACCTTTGGTGCTTTTGATATCCGGGGCCAAGGGACAATGGTCACTGTCTCCCAGGTGA	179	2	IGHV3-11*06,IGHV3-21*01,IGHV3-21*02	IGHJ3*02	IGHV3-21*00_IGHJ3*02	No	In-frame	Yes	No-hit	9.65545e-06
220805015122080501513A0328A10F79_24069	CAGTTCTCCCTGCAGCTGAACAGCTGATAGTTGCACAGACAGGGTTTGAACTCAGCCGATCTGGTCACCGTCTCCTCAGGTGA	83	2	IGHV4-30-2*05,IGHV4-30-4*01,IGHV4-30-4*04	IGHJ4*01,IGHJ4*02,IGHJ4*03	IGHV4-30-4*00_IGHJ4*00	Yes	Out-of-frame	No	No-hit	9.65545e-06
220805015122080501513A0328A10F79_23591	CAGGAAGGGCAGATTCACCATCTGCAGTATCATTTGCATCAAAGACATGTATGCCAAGGTCTCTGGGTCACTGTCTCCTCAGGTGA	86	2	IGHV3-64*03,IGHV3-64*05	IGHJ4*01,IGHJ4*02,IGHJ4*03	IGHV3-64*00_IGHJ4*00	No	Out-of-frame	No	No-hit	9.65545e-06
220805015122080501513A0328A10F79_23521	AGGCAGATTCACCATCTCAAGAGACAACGCCAAGAACACACTGTATCTGGAGATGAACAGTCTCAGAGCCGAGGATACGGCTGTGTATTATTGTGCGAGAGAGGCAGTACAGCTATGGCTCACTACCTGGGGTTACTACCTTGACTACTGGGGCCAGGGAACCCTGGTCACTGTCTCCTCAGGTGA	186	2	IGHV3-11*06,IGHV3-21*01,IGHV3-21*02	IGHJ4*02	IGHV3-21*00_IGHJ4*02	No	In-frame	Yes	No-hit	9.65545e-06
220805015122080501513A0328A10F79_23095	CCGTCCCTCAAGAGTCGAGTCACGATCTCCGTCGACACATCGAACAACCAATTCTCCCTGAGGCTGAACTCTGTGACCGCCGCAGACACGGCCGTGTATTACTGTGCGAGACGCGCCGCCGAGAGCGGAATTACGTGGATACAGCTATGGATGGGGGGAACCCTTGACTACTGGGGCCAGGGAACCCTGGTCACCGTCTCCTCAGGTGA	209	2	IGHV4-39*01	IGHJ4*02	IGHV4-39*01_IGHJ4*02	No	In-frame	Yes	No-hit	9.65545e-06
220805015122080501513A0328A10F79_22891	CCAAAAGCATCACCTATCTGCATACACGACGCTCTTCCGATCTAGCGCCGATTCATCATCTCCTCCACGACGCTCTTCCGGTCACCGTCTCCTCAGGTGA	100	2	IGHV3-48*04,IGHV3-69-1*01,IGHV3-69-1*02	IGHJ4*01,IGHJ4*02,IGHJ4*03	IGHV3-69-1*00_IGHJ4*00	Yes	Out-of-frame	No	Found	9.65545e-06
220805015122080501513A0328A10F79_22729	TGAAGGGCCGATTCACCATCTCCAAGGCCAACAGGAAAAAACACATATTAAAGACAGCTAGAGAGAAGAGGCAGGTCACTGTCTCCTCAGGTGA	94	2	IGHV3-43*01,IGHV3-43*02	IGHJ4*01,IGHJ4*02,IGHJ4*03	IGHV3-43*00_IGHJ4*00	No	In-frame	Yes	No-hit	9.65545e-06
220805015122080501513A0328A10F79_22507	CTCCGTGAAGGGCAGATTCACCATCTCCAGAGACGATACCAAGAACACCCTGTCTCTTCAAATGAGCAGACTGAGAGTCGACGACACGGCCGTTTATTACTGTACGAGAACATATGGTAATAATTGGTTCGACCTGTGGAGCCAGGGAGTCCTGGTCACTGTCTCCTCAGGTGA	174	2	IGHV3-53*01,IGHV3-53*02,IGHV3-66*01	IGHJ5*02	IGHV3-53*00_IGHJ5*02	No	In-frame	Yes	No-hit	9.65545e-06
220805015122080501513A0328A10F79_22084	GAAGGGCCGGTTCACCATCTCCAGAGATAACGCCAAGAACACACTGTATCTGGAGATGAACAGTCTCAGAGCCGAGGATACGGCTGTGTATTATTGTGGAAGGGGTGGCAGCGACTACTACAACCTTGACTACTGGGGACAGGGAACCCAGGTCACTGTCTCCTCAGGTGA	171	2	IGHV3-74*01,IGHV3-74*02,IGHV3-74*03	IGHJ4*02	IGHV3-74*00_IGHJ4*02	No	In-frame	Yes	No-hit	9.65545e-06
220805015122080501513A0328A10F79_21773	CTCCGTGAAGGGCAGATTCACCTCCAAGAGACAACCCCAAGAACTCACTGTATCTGCAAATGAACAACCTGAGAGCCGAGGACACGGCTGTGTATTACTGTGCGAGAATAAGTAAGGGCGTCTGGGGCCAAGGGACCACGGTCACCGTCTCCTCAGGTGA	160	2	IGHV3-11*06,IGHV3-21*01,IGHV3-21*02	IGHJ6*02	IGHV3-21*00_IGHJ6*02	Yes	In-frame	No	No-hit	9.65545e-06
220805015122080501513A0328A10F79_21741	GTCACCATCTCAGCCGACAACGCCAAGAACTCACTGTATCTGGAAATGAATAGCCTGAGAGCCGAGGACACGGCCGTATATTACTGTGCGAGAGGAGGATTTTGGGGCCAGGGAACCCTGGTCACTGTCTCCTCAGGTG	139	2	IGHV3-11*01,IGHV3-11*05,IGHV3-21*04	IGHJ4*02,IGHJ5*02	IGHV3-11*00_IGHJ5*02	No	In-frame	Yes	No-hit	9.65545e-06
220805015122080501513A0328A10F79_21695	CCGTCCCTCAAGAGTCGAGTCACGATCTCCGTCGACACATCGAACAACCAATTCTCCCTGAGGCTGAACTCTGTGACCGCCGCAGACACGGCTGTGTATTACTGTGCGAGACAGCTCGGGTATAGCAGCAGCTGGTACAGGCTGGACTGGTTCGACCCCTGGGGCCAGGGAACCCTGGTCACTGTCTCCTCAGGTG	196	2	IGHV4-39*01	IGHJ5*02	IGHV4-39*01_IGHJ5*02	No	In-frame	Yes	No-hit	9.65545e-06
220805015122080501513A0328A10F79_21263	CAGGAAGGGCAGATTCACCATCTCCAGAGACAACGCCAAGAACATACTGTATCTGGAGATGAACAGTCTCAGAGCCGAGGATACGGCTGTGTATTATTGTGGGAGGAGTGGCAGCGACTGCTACAACCTTGACTACTGGGGACAGGGAACCCTGGTCACCGTCTCTCAGGTG	172	2	IGHV3-7*04	IGHJ4*02	IGHV3-7*04_IGHJ4*02	No	In-frame	Yes	No-hit	9.65545e-06
220805015122080501513A0328A10F79_21038	AGGCAGATTCACCATCTCAAGAGACAATTCCAGGAACACGCTGTATGTGCAAATGAACATCCGGAGAGCCGAGGACACGGCCGTATATTACTGTGCGAAAGGCCTGTGGGAGTTACTAACTGCTTTTGATATTTGGGGCCAAGGGACAATGGTCACTGTCTCCTCAGGTG	170	2	IGHV3-23*02	IGHJ3*02	IGHV3-23*02_IGHJ3*02	No	In-frame	Yes	No-hit	9.65545e-06
220805015122080501513A0328A10F79_20923	CCATCTCTGAAGAGCAGGCTGAGGCTCAGAGAGGTTAACTCATTTGCCTAGGGACACCCAAGCTCAGAGAAGTGAAGCTCATTGCCCAAGGTCACCGTCTCCTCAGGTGA	110	2	IGHV2-5*01,IGHV2-5*02,IGHV2-5*04	IGHJ4*01,IGHJ4*02,IGHJ4*03	IGHV2-5*00_IGHJ4*00	Yes	In-frame	No	No-hit	9.65545e-06
220805015122080501513A0328A10F79_20908	TGAAGGGCCGATCACCATCCCCAGAGACAATTCCAAGAACACGCTGTATCTGCAAATGAACAGCCTGAGAGCTGAGGACACGGCTGTGTATTACTGTGCGTCCCGTATAGCAGTGGCTGGTACGGCCGATATTGACTACTGGGGCCAGGGAACCCTGGTCACCGTCTCCCAG	172	2	IGHV3-30*01,IGHV3-30*02,IGHV3-30*03	IGHJ4*02	IGHV3-30*00_IGHJ4*02	Yes	In-frame	No	No-hit	9.65545e-06
220805015122080501513A0328A10F79_2069	AGCGCCGATTCATCATCTCCAGAGGCAACGCCAAGAACTCACTGTATCTGCAAATGAACAGCCTGAGAGCCGAGGACACGGCTGTGTATTACTGTGCGAGATGTCTGGGAACTGGAACGACCCTTGATGCTTTTGATATCTGGGGCCGAGGGACAATGGTCACCGTCTCCTCAGGTGA	178	2	IGHV3-11*06,IGHV3-21*01,IGHV3-21*02	IGHJ3*02	IGHV3-21*00_IGHJ3*02	No	In-frame	Yes	No-hit	9.65545e-06
220805015122080501513A0328A10F79_19278	GAAGGGCCGGTTCACCATCCCAACAACAGTGCTCAGAACATCTGGAAGCGAGGTTGAAAGCTGATGCCCAGCCCCTCTTAGGCCCCACGCTGGGCTCCGAGAGAAATTAGGCAGTGTTCTCAAGGTCACCGTCTCCTCAGGTGA	144	2	IGHV3-23*02	IGHJ4*01,IGHJ4*02,IGHJ4*03	IGHV3-23*02_IGHJ4*00	Yes	Out-of-frame	No	No-hit	9.65545e-06
220805015122080501513A0328A10F79_19188	GAAGGGCCGGTTCACCATCTCCAGAGACAACGCCAAGAACACAGTGTATCTGCACATGAACAGTCTCAGAGTCGAGGATACGGCTGTATATTATTGTGCGAGAGCACCCAATGATTTTTGGGGTGCTTCTGATATCTGGGGCCAGGGGACAATGGTCACCGTCTCCTCAGGTGA	174	2	IGHV3-11*06,IGHV3-21*01,IGHV3-21*02	IGHJ3*02	IGHV3-21*00_IGHJ3*02	No	In-frame	Yes	No-hit	9.65545e-06
220805015122080501513A0328A10F79_18939	CAGGAAGGGCAGATTCACCATCTCAAGAGACAACGCCAAGAACTCCCTGTATCTGCAAATGAACAGCCTGAGAGCCGAAGACACGGCCGTCTATTATTGTGCGAGAGCACCCAATGATTTTTGGGGTGCTTCTGATATCTGGGGCCAGGGGACAATGGTCACTGTCTCCTCAGGTGA	177	2	IGHV3-11*05,IGHV3-21*04,IGHV3-7*03	IGHJ3*02	IGHV3-7*03_IGHJ3*02	No	In-frame	Yes	No-hit	9.65545e-06
220805015122080501513A0328A10F79_18798	CCAAAAGCATCACCTATCTGCAAACTGGAGAACTTGGGATGCTGGGAACACTGCTCTGTTCAAGTCCAAAAGCCTCAGAACCAGGGAAGCTAAGGGTGTGACTCTCAGTCTGAGGCTAAAGGCCTGAGAACtgggggtggggtgggggtggTCACTGTCTCCTCAGGTGA	170	2	IGHV3-71*03	IGHJ4*01,IGHJ4*02,IGHJ4*03	IGHV3-71*03_IGHJ4*00	Yes	Out-of-frame	No	No-hit	9.65545e-06
220805015122080501513A0328A10F79_18081	CCGTCCCTCAAGCGAGTCACGATATCCGTCGACACATCCAACAACCAATTCTCCCTGAGGCTGAACTCTGTGACCGCCGCAGACACGGCTGTGTATTACTGTGCGAGACATTGGTGGTCCGGGGGACTGACCTACTTTGACTTCTGGGGCCAGGGAACCCTGGTCACCGTCTCCTCAGGTG	181	2	IGHV4-39*01	IGHJ4*02	IGHV4-39*01_IGHJ4*02	No	In-frame	Yes	No-hit	9.65545e-06
220805015122080501513A0328A10F79_18066	CTCCGTGAAGGGCAGATTCACCATCTCAAGAACAGTGCTCAGAACATCTGGAAGCGAGGTTGAAAGCTGATGCCCAGCCCCTCTTAGGCCCCACGCTGGGCTCCGAGAGAAATTAGGCAGTGTTCTCAAGGTCACCGTCTCCTCAGGTA	149	2	IGHV3-64D*06,IGHV3-64D*08,IGHV3-66*01	IGHJ4*01,IGHJ4*02,IGHJ4*03	IGHV3-64D*00_IGHJ4*00	Yes	Out-of-frame	No	No-hit	9.65545e-06
220805015122080501513A0328A10F79_17899	TGAAGGGCCGATTCACCATCTCCAGAGACAACCCCAAGAACTCACTGTATCTGCAAATGAACAACCTGAGAGCCGAGGACACGGCCGTGTATTACTGTGCGAGAATAAGTAAGGGCGTCTGGGGCCAAGGGACCACGGTCACCGTTCCTAGGTGA	155	2	IGHV3-11*03,IGHV3-11*05,IGHV3-21*04	IGHJ6*02	IGHV3-11*00_IGHJ6*02	No	In-frame	Yes	No-hit	9.65545e-06
220805015122080501513A0328A10F79_17768	TGAAGGGCCGATTCACCATCTCCAGAGACAACGCCAAGAACTCACTGTATCTGCAAATGAACAGCCTGAGAGCCGAGGACACGGCTGTGTACTACTGTGCGAGATGTCTGGGAACTGGAACGACCTTTGATGCTTTTGATATCTGGGGCCAAGGGACAGTGGTCACCGTCTCCTAGGTA	179	2	IGHV3-11*06,IGHV3-21*01,IGHV3-21*02	IGHJ3*02	IGHV3-21*00_IGHJ3*02	No	In-frame	Yes	No-hit	9.65545e-06
220805015122080501513A0328A10F79_17420	CAGGAAGGGCAGATTCACCATCTCCAGAGACAACCCCAAGAACTCACTGTATCTGCAAATGAACAACCTGAGAGCCGAGGACACGGCTGCGTATTACTGTGCGAGAATAGGTAAGGGCGTCTGGGGCCAAGGGACCACGGTCACCGTCTCCTCAGGTA	158	2	IGHV3-11*06,IGHV3-21*01,IGHV3-21*02	IGHJ6*02	IGHV3-21*00_IGHJ6*02	No	In-frame	Yes	No-hit	9.65545e-06
220805015122080501513A0328A10F79_17397	GAAGGGCCGGTTCACAATCTCCAGAGACAACGCCAAGAACTCGCTGTATCTGCAAATGAACAGCCTGAGAGCCGAGGACACGGCTGTTTATTACTGTGCGAGAGAGGCAGTACAGCTATGGCTCACTACCTGGGGTTACTACTTTGACTACCGGGGCCAGGGAACCCTGGTCACTGTCTCCTCAGGTG	188	2	IGHV3-48*03,IGHV3-69-1*02	IGHJ4*02	IGHV3-69-1*02_IGHJ4*02	No	In-frame	Yes	No-hit	9.65545e-06
220805015122080501513A0328A10F79_16842	GAAGGGCGGTTCACCATCTCCACGCAGAGCATCACCAACACAGACTCAGAAGACAGTGGAGAGAGGTATCTTTTCCCGGTGAGTCCTTGGGGGTCACCGTCTCCTCAGGTGA	112	2	IGHV3|OR16-9*01	IGHJ4*01,IGHJ4*02,IGHJ4*03	IGHV3|OR16-9*01_IGHJ4*00	No	Out-of-frame	No	No-hit	9.65545e-06
220805015122080501513A0328A10F79_16725	CCATCTCTGAAGAGCAGGCTTCCCAGCTTCACCTAGGAGACTCGTTAAAACACAGACTCTGCCTCAGCAGGGCTGGGTGGGACCTGAGATCCTGCATTTCTAACAATCTCCCAGGCGACACTTCTAAATGGTGAATGTTTGGAGCTTATACTTTGAGCAGCAACATTCTAGGGATCATTAGGTCACCGTCTCCTCAGGTA	200	2	IGHV2-5*01,IGHV2-5*02,IGHV2-5*04	IGHJ4*01,IGHJ4*02,IGHJ4*03	IGHV2-5*00_IGHJ4*00	Yes	Out-of-frame	No	No-hit	9.65545e-06
220805015122080501513A0328A10F79_16521	AGCGCCGATTCATCATCTCCAGAGACAATATCAAGAACACCCTGCCTCTTCAAATGAGCAGACTGAGAGTCGACGACGCGGCCGTTTATTACTGTACGAGAACATATGGTAATAATTGGTTCGACTTGTGGGGCCAGGGAGTCCTGGTCACCGTCTCCTCAGGTGA	166	2	IGHV3-53*01,IGHV3-53*02	IGHJ5*01,IGHJ5*02	IGHV3-53*00_IGHJ5*00	No	In-frame	Yes	No-hit	9.65545e-06
220805015122080501513A0328A10F79_16173	AGCGCCGATTCATCATCTCCATATCCAGGGCCAGGATGTTCATTTAGCAGCTTACACATTCTGGGCATTTTACACATTTGTCAAAATACTATACGAAATCAGAAAATTCTGCCTTAGTCTCCCTGCTGTCAAAGATTGCAAAGGTAGTTCTTTTCCTCTCTCAGTCTCCAGCACCCCGGCTTCTGGAAGAACAGCCAAGCTTCCATTATGAGGTCACTGTCTCCTCAGGTGA	232	2	IGHV3-19*01	IGHJ4*01,IGHJ4*02,IGHJ4*03	IGHV3-19*01_IGHJ4*00	Yes	In-frame	No	No-hit	9.65545e-06
220805015122080501513A0328A10F79_1616	GAAGGGCCGGTTCACCATCTCCAAGGTCAAAATGAAGGAAAAACTGTTAAGGGCAGCCGGAGAGAAGGCCCAGGTCACCGTCTCCTCAGGTGA	93	2	IGHV3-11*01,IGHV3-11*04,IGHV3-23*01	IGHJ1*01,IGHJ4*01,IGHJ4*02	IGHV3-11*00_IGHJ4*00	No	In-frame	Yes	No-hit	9.65545e-06
220805015122080501513A0328A10F79_15679	CCGTCCCTCAAGAGTCGAGTCCCAACCTTCGCCGATACGTGGCAGGTAGAAATGGTGACATCACTGTGAGAGAATACCAGGCATGGTGTGTTCAGTGAGAGATCCGTGATGTTGGTCACCGTCTCCTCAGGTGA	134	2	IGHV4-30-2*03,IGHV4-39*01,IGHV4-39*02	IGHJ4*01,IGHJ4*02,IGHJ4*03	IGHV4-39*00_IGHJ4*00	Yes	In-frame	No	No-hit	9.65545e-06
220805015122080501513A0328A10F79_15238	CAAGTCCATCAGCACTGCCTACACGACGCGATCTAGCGCCGATTCACCATCTCCTACACGACGCTCTTCTGGTCACCGTCTCCTCAGGTGA	91	2	IGHV3-66*02,IGHV3-66*03,IGHV3-74*01	IGHJ4*01,IGHJ4*02,IGHJ4*03	IGHV3-66*00_IGHJ4*00	No	Out-of-frame	No	Found	9.65545e-06
220805015122080501513A0328A10F79_14575	GGCAGAGTCACCATCTCAAGAGACAACCCCAAGAACTCACTGTATCTGCGAATGAACAACCTGAGAGCCGAGGACACGGCTGTGTATTACTGTGCGAGAATAAGTAAGGGCGTCTGGGACCAAGGGACCACGGTCACCGTCTCCTCAGGTA	151	2	IGHV3-11*06,IGHV3-21*01,IGHV3-21*02	IGHJ6*02	IGHV3-21*00_IGHJ6*02	No	In-frame	Yes	No-hit	9.65545e-06
220805015122080501513A0328A10F79_1404	AGCGCCGATTCATCATCTCCTATACGACGCTCTTCCGATCTAGCGCCGATTCATCATCTCCTAAACGACGCTCTTCCGGTCACCGTCTCCTCAGGTA	97	2	IGHV3-11*01,IGHV3-11*04,IGHV3-21*01	IGHJ4*01,IGHJ4*02,IGHJ4*03	IGHV3-11*00_IGHJ4*00	Yes	Out-of-frame	No	Found	9.65545e-06
220805015122080501513A0328A10F79_13121	GACATGTCCACAAGCACAGCTAGCAAGGGGCAAAGCTGGGATTCAAATACACAACTGTCTATTCCTGAGTCTGGACTTGATCTTCGATCTGCTTTATATTGCCCAGGCCTGGTCACTGTCTCCTCAGGTGA	131	2	IGHV1-58*01,IGHV1-58*02,IGHV1-58*03	IGHJ1*01,IGHJ4*01,IGHJ4*02	IGHV1-58*00_IGHJ4*00	No	Out-of-frame	No	No-hit	9.65545e-06
220805015122080501513A0328A10F79_12067	AAGTTCCAGGGCAGAGTCACGATTACCGCGGACGAATCCACGAGCACAGCCTGCATGGAGCTGAGCAGCCTGAGATCTGAGGACACGGCTGTGTATTACTGTGCGAGATGTCTGGGAACTGGAACGACCTTTGATGCTTTTGATATCTGGGGCCAAGGGACAATGGTCACCGTCTCCTCGGTG	183	2	IGHV1-69*01,IGHV1-69*11,IGHV1-69*12	IGHJ3*02	IGHV1-69*00_IGHJ3*02	No	In-frame	Yes	No-hit	9.65545e-06
220805015122080501513A0328A10F79_11941	GAAGGGCCGGTTCACCATCTCCAGGGACAACGCCAAGAACTCACTGTATCTGCAAATGAACAGCCTGAGAGCCAAGGACACGGCTGTGTATTACTGTGCGAGATGTCTGGGAACTGGAACGACCTTTGATGCTTTTGATATCTGGGGCCAAGGTACAATGGTCACTGTCTCCTCAGGTGA	180	2	IGHV3-11*04	IGHJ3*02	IGHV3-11*04_IGHJ3*02	No	In-frame	Yes	No-hit	9.65545e-06
220805015122080501513A0328A10F79_11861	GAAGGGCCGTTACCATCTCCAGAGACAACGCCAAGAACTCACTGTATCTGCAAATGAACAGCCTGAGAGCCGAGGACACGGCTGTGTATTACTGTGCGAGAGAGGACTACGGTGACTACGTCTCAGTGTATTACTACTACTACATGGACGTCTGGGGCAAAGGGACCACGGTCACCGTCTCGGTGA	186	2	IGHV3-11*06,IGHV3-21*01,IGHV3-21*02	IGHJ6*03	IGHV3-21*00_IGHJ6*03	Yes	In-frame	No	No-hit	9.65545e-06
220805015122080501513A0328A10F79_11413	CAGTTCTCCCTGTATCTGCAAATGAACAGCCTGAGAGCCGAGGACACGGCTGTCTATTATTGTGCGAGAGCACCCAATGATTTTTGGGGTGCTTCTGATATCTGGGGCCAGGGGACAATGGTCACTGTCTCCTCAGGTG	139	2	IGHV3-11*04,IGHV3-11*06,IGHV3-21*01	IGHJ3*02	IGHV3-11*00_IGHJ3*02	No	In-frame	Yes	No-hit	9.65545e-06
220805015122080501513A0328A10F79_11280	AAGTTCCAGGGCAGAGTCACCACAGCATGGCAAAGTGGCTAAGGCCAGACTGCTTCTCTAGATTCCTTCTCACTGAGCAGGGCATCTCTACAGGAAGCACAGCAGCTGCTGGGGCTTAGAGATAAAACTCTCATGTCTTTGGGACAGAGCACCTGGGGAGAGGGGCGGCTGTGGTCACCGTCTCCTCAGGTGA	193	2	IGHV1-68*01	IGHJ4*01,IGHJ4*02,IGHJ4*03	IGHV1-68*01_IGHJ4*00	Yes	In-frame	No	No-hit	9.65545e-06
220805015122080501513A0328A10F79_11247	GAAGGGCCGATTGACCATCTCCAGAGACGATACCAAGAACACCCTGTCTCTTCAAATGAGCAGACTGAGAGTCGACGACGCGGCCGTTTATTACTGTACGAGAACATATGGTAATAATTGGTTCGACTTGTGGAGCCAGGGAGTCCTGGTCACTGTCTCCTCAGGTGA	168	2	IGHV3-53*01,IGHV3-53*02	IGHJ5*01,IGHJ5*02	IGHV3-53*00_IGHJ5*00	No	In-frame	Yes	No-hit	9.65545e-06
220805015122080501513A0328A10F79_11180	CCGTCCCTCAAGAGTCGAATCACGATCTCCGTCGACACATCGAACAACCAATTCTCCCTGAGGCTGAACTCTGTGACCGCCGCAGACACGGCTGTGTATTACTGTGCGAGAATAAGTAAGGGCGTCTGGGGCCAAGGGACCACGGTCACCGTCTCCTCAGGT	162	2	IGHV4-39*01,IGHV4-39*02	IGHJ6*02	IGHV4-39*00_IGHJ6*02	No	In-frame	Yes	No-hit	9.65545e-06
220805015122080501513A0328A10F79_10957	GAAGGGCCGGTTCACCATCTCCAGAGGCAACCCCAAGAACTCACTGTATCTGCAAATGAACAGCCTGAGAGCCGAGGACACGGCTGTGTATTACTGTGCGAGATGTCTGGGAACTGGAACGACCTTTGATGCTTTTGATATCTGGGGCCAAGGTACAATGGTCACCGTCGGTGA	174	2	IGHV3-11*06,IGHV3-21*01,IGHV3-21*02	IGHJ3*02	IGHV3-21*00_IGHJ3*02	No	In-frame	Yes	No-hit	9.65545e-06
220805015122080501513A0328A10F79_1003	GAAGGGCCGATTGACCATCTCCAGAGACAATACCAAGAACACCCTGCCTCTTCAAATGAGCAGACTGAGAGTCGACGACACGGCTGTTTATTACTGTACGAGAACATATGGTAATAATTGGTTCGACTTGTGGGGCCAGGGAGCCCTGGTCACTGTCTCCTCAGGTA	167	2	IGHV3-30*07,IGHV3-30*12,IGHV3-30*14	IGHJ5*01,IGHJ5*02	IGHV3-30*00_IGHJ5*00	No	In-frame	Yes	No-hit	9.65545e-06
